# Supplementary material for: Clostridium perfringens chitinases, key enzymes during early stages of necrotic enteritis in broiler chickens
Source: PLoS Pathog. 2024 Sep 16;20(9):e1012560. doi: 10.1371/journal.ppat.1012560 (PMC11426533; doi:10.1371/journal.ppat.1012560)
Supplement: S2 Data — (XLSX) [file ppat.1012560.s015.xlsx]

## Sheet: Fig 2A
Fig 2A	Binding of the inactive chitinases ChiA or ChiB towards crystalline chitin, colloidal chitin
	or GlcNAc-covered beads
1	Ladder
2	Totaal Protein ChiB (BD 3 )
3	Bound fraction - Chitin Shrimp
4	Unbound fraction - Chitin Shrimp
5	Bound fraction - Colloidal Chitin
6	Unbound fraction - Colloidal Chitin
7	Bound fractio - GlcNac Beads
8	Unbound fractio - GlcNac Beads
9	Empty
10	Unbound fraction - No substrate
1
2	Ladder
3	Totaal Protein ChiB (BD 8)
4	Bound fraction - Chitin Shrimp
5	Unbound fraction - Chitin Shrimp
6	Bound fraction - Colloidal Chitin
7	Unbound fraction - Colloidal Chitin
8	Bound fractio - GlcNac Beads
9	Unbound fractio - GlcNac Beads
10	Empty
11	Unbound fraction - No substrate
1
2
3	Ladder
4	Totaal Protein ChiA (EG 11)
5	Bound fraction - Chitin Shrimp
6	Unbound fraction - Chitin Shrimp
7	Bound fraction - Colloidal Chitin
8	Unbound fraction - Colloidal Chitin
9	Bound fractio - GlcNac Beads
10	Unbound fractio - GlcNac Beads
11	Empty
12	Empty
13	Unbound fraction - No substrate

## Sheet: Fig 2B
Fig 2B	Binding of the inactive chitinases ChiA or ChiB towards crude chicken intestinal mucus
Control				ChiB			ChiA
	1	PBS
	2	Porcine mucin type II
	3	Porcine mucin type III
	4	Chicken mucus batch 1
	5	Chicken mucus batch 2
	6	Chicken mucus batch 3
	7	Chicken mucus batch 4
	8	Chicken mucus batch 5
	9	Chicken mucus batch 6
	10	Positive control recombinant ChiB (active)
	11	Positive control recombinant ChiA (active)
	12	Positive control recombinant ChiB (inactive)
	13	Positive control recombinant ChiA (inactive)

## Sheet: Fig 3A
Fig 3B		Enzymatic activity of chitinases ChiA and ChiB towards crude chicken mucus
Absorbance
	Sample1	Sample2	Sample3	Sample4	Sample5	Sample6	Sample7	Sample8	Sample9	Sample10	Sample11	Sample12
ChiB	0.1608	0.1834	0.1992	0.1842	0.162	0.1885	0.216	0.1985	0.2109	0.2533	0.2327	0.1531
ChiB	0.144	0.1674	0.1509	0.1742	0.1533	0.1743	0.2115	0.1861	0.1894	0.2345	0.2131	0.1383
ChiA	0.1602	0.2074	0.1962	0.1922	0.1626	0.1986	0.2476	0.2182	0.2163	0.2576	0.2407	0.1805
ChiA	0.1665	0.211	0.1965	0.1697	0.1798	0.2036	0.1982	0.2108	0.2172	0.2432	0.2556	0.1905
NO enzym	0.1247	0.1458	0.1576	0.1509	0.1324	0.1634	0.1876	0.1671	0.1578	0.2019	0.1855	0.1331
NO enzym	0.132	0.1616	0.1549	0.1525	0.1225	0.1568	0.183	0.1708	0.1634	0.2005	0.179	0.1258
Neg	0.0529	0.0529	0.0529	0.053	0.0538	0.0533	0.0531	0.0541	0.0536	0.0521	0.0527	0.0543
Neg	0.0548	0.0537	0.0551	0.0548	0.053	0.0536	0.0549	0.0542	0.0541	0.0551	0.0537	0.0545
	Sample1	Sample2	Sample3	Sample4	Sample5	Sample6	Sample7	Sample8	Sample9	Sample10	Sample11	Sample12
ChiB	0.1524	0.1754	0.17505	0.1792	0.15765	0.1814	0.21375	0.1923	0.20015	0.2439	0.2229	0.1457
ChiA	0.16335	0.2092	0.19635	0.18095	0.1712	0.2011	0.2229	0.2145	0.21675	0.2504	0.24815	0.1855
NO enzym	0.12835	0.1537	0.15625	0.1517	0.12745	0.1601	0.1853	0.16895	0.1606	0.2012	0.18225	0.12945
MINUS BLANK
	Sample1	Sample2	Sample3	Sample4	Sample5	Sample6	Sample7	Sample8	Sample9	Sample10	Sample11	Sample12
ChiB	0.02405	0.0217	0.0188	0.0275	0.0302	0.0213	0.02845	0.02335	0.03955	0.0427	0.04065	0.01625
ChiA	0.035	0.0555	0.0401	0.02925	0.04375	0.041	0.0376	0.04555	0.05615	0.0492	0.0659	0.05605
Relative to blank
	Sample1	Sample2	Sample3	Sample4	Sample5	Sample6	Sample7	Sample8	Sample9	Sample10	Sample11	Sample12
ChiB	1.18738	1.14118	1.12032	1.18128	1.23696	1.13304	1.15353	1.13821	1.24626	1.21223	1.22305	1.12553
ChiA	1.27269	1.36109	1.25664	1.19281	1.34327	1.25609	1.20291	1.26961	1.34963	1.24453	1.36159	1.43299
NO enzym	1	1	1	1	1	1	1	1	1	1	1	1

## Sheet: Fig 4A
Fig 4A	Effect of mucus on the growth of C. perfringens.
	(A) Growth analysis of C. perfringens CP56 in media supplemented with
	5% chicken intestinal mucus pre-treated
Untreated				ChiB-treated				ChiA-treated
Mean	SD	N		Mean	SD	N		Mean	SD	N
0.028274	0.005111	3		0.031627	0.002513	3		0.038179	0.00674	3
0.032592	0.004246	3		0.035321	0.005646	3		0.040482	0.005863	3
0.026986	0.002198	3		0.038625	0.008772	3		0.048426	0.012195	3
Replicate 1
Time (min)	Neg#1	Neg#2	Neg#3	ChiB#1	ChiB#2	ChiB#3	ChiA#1	ChiA#2	ChiA#3	Blank#1	Blank#2	Blank#3
0	0.2008	0.1969	0.2005	0.188	0.1879	0.1971	0.2005	0.1945	0.2011	0.1877	0.1975	0.1823
10.0028	0.1329	0.1407	0.1333	0.1378	0.1359	0.1322	0.1333	0.1402	0.1356	0.1334	0.1323	0.13
20.0023	0.1324	0.1385	0.1333	0.1323	0.1351	0.1313	0.1333	0.1386	0.1328	0.1341	0.1332	0.1303
30.0017	0.1314	0.1378	0.1332	0.1319	0.1321	0.1315	0.1332	0.1395	0.1317	0.1341	0.1335	0.1312
40.0045	0.1306	0.137	0.1329	0.1314	0.1317	0.129	0.1329	0.138	0.1319	0.1335	0.1325	0.1307
50.004	0.1318	0.1364	0.1339	0.1328	0.1332	0.1307	0.1339	0.138	0.1328	0.1335	0.1332	0.1308
60.0035	0.1324	0.1371	0.1345	0.134	0.1336	0.1318	0.1345	0.1384	0.1327	0.133	0.1326	0.1308
70.003	0.1352	0.1389	0.1368	0.1372	0.1353	0.1349	0.1368	0.1418	0.1353	0.1334	0.1327	0.1312
80.0023	0.1389	0.1422	0.1398	0.141	0.139	0.139	0.1398	0.1446	0.1381	0.1329	0.132	0.1305
90.0018	0.1429	0.1477	0.1446	0.1447	0.1444	0.1441	0.1446	0.1492	0.1424	0.1314	0.1321	0.1307
100.005	0.1524	0.1547	0.152	0.1527	0.1512	0.1499	0.152	0.1564	0.1492	0.1309	0.1321	0.1294
110.004	0.1576	0.1637	0.1596	0.1616	0.1584	0.1595	0.1596	0.1651	0.1567	0.1297	0.1316	0.1291
120.004	0.1703	0.1717	0.1695	0.1709	0.1701	0.1674	0.1695	0.1747	0.1675	0.1301	0.131	0.128
130.003	0.1785	0.1827	0.1791	0.1818	0.18	0.1771	0.1791	0.1841	0.1771	0.1304	0.1313	0.1284
140.002	0.1891	0.1913	0.1891	0.1902	0.191	0.1854	0.1891	0.1939	0.1887	0.1294	0.1296	0.1275
150.002	0.2004	0.2004	0.1973	0.2002	0.2037	0.1941	0.1973	0.204	0.2003	0.1309	0.1301	0.1276
160.005	0.2115	0.2068	0.2046	0.2076	0.2125	0.1995	0.2046	0.2107	0.2095	0.1293	0.1295	0.1274
170.004	0.2208	0.2138	0.2125	0.2149	0.2212	0.2061	0.2125	0.2187	0.2189	0.1302	0.1288	0.1284
180.004	0.229	0.2178	0.2194	0.2204	0.2294	0.2108	0.2194	0.2244	0.2253	0.1293	0.1283	0.1272
190.003	0.2364	0.2208	0.2247	0.2254	0.2358	0.2144	0.2247	0.2295	0.2327	0.1289	0.1283	0.1265
200.003	0.2445	0.2254	0.2285	0.2282	0.2429	0.2182	0.2285	0.2352	0.2397	0.1288	0.1279	0.1264
210.002	0.2456	0.2277	0.2321	0.2311	0.2452	0.2203	0.2321	0.2393	0.2429	0.1266	0.1274	0.1255
220.001	0.2414	0.232	0.2383	0.2365	0.2398	0.2251	0.2383	0.2448	0.2378	0.1284	0.1276	0.1268
230.004	0.2394	0.2358	0.2378	0.2362	0.2396	0.2274	0.2378	0.24	0.2364	0.1281	0.1269	0.1247
240.004	0.2384	0.237	0.2328	0.2326	0.2375	0.2317	0.2328	0.2384	0.2352	0.1283	0.1271	0.1257
250.003	0.2371	0.2339	0.2311	0.2299	0.2359	0.2268	0.2311	0.2371	0.234	0.1276	0.1266	0.1255
260.003	0.2364	0.2336	0.2292	0.2288	0.2349	0.225	0.2292	0.2359	0.2332	0.1282	0.127	0.1252
270.002	0.236	0.2325	0.2282	0.2275	0.2337	0.2229	0.2282	0.2346	0.2313	0.1279	0.1263	0.1256
280.002	0.234	0.2326	0.2275	0.2255	0.2325	0.2211	0.2275	0.2319	0.2304	0.1274	0.1266	0.1251
290.005	0.2331	0.2319	0.2239	0.2248	0.2315	0.2199	0.2239	0.2315	0.2305	0.1278	0.1267	0.1254
300.004	0.2326	0.2313	0.224	0.2227	0.2296	0.2189	0.224	0.2298	0.2292	0.128	0.1273	0.1254
Replicate 2
Time (min)	Neg#1	Neg#2	Neg#3	ChiB#1	ChiB#2	ChiB#3	ChiA#1	ChiA#2	ChiA#3	Blank#1	Blank#2	Blank#3
0	0.1938	0.1955	0.2026	0.1908	0.194	0.1973	0.195	0.1955	0.1928	0.1877	0.1975	0.1823
10.0028	0.1363	0.1349	0.1358	0.1337	0.1335	0.1328	0.1395	0.1391	0.1385	0.1334	0.1323	0.13
20.0023	0.1354	0.1306	0.1323	0.133	0.1331	0.1316	0.137	0.1362	0.1342	0.1341	0.1332	0.1303
30.0017	0.1338	0.1307	0.1309	0.1324	0.132	0.1299	0.135	0.1355	0.1324	0.1341	0.1335	0.1312
40.0045	0.1325	0.1296	0.1296	0.1296	0.1304	0.129	0.1338	0.1333	0.1313	0.1335	0.1325	0.1307
50.004	0.1331	0.13	0.1295	0.1313	0.1314	0.1296	0.1347	0.1341	0.1315	0.1335	0.1332	0.1308
60.0035	0.1334	0.1299	0.1297	0.1315	0.1324	0.1306	0.1352	0.1346	0.1321	0.133	0.1326	0.1308
70.003	0.1349	0.1313	0.1315	0.1349	0.1357	0.133	0.1374	0.1368	0.1338	0.1334	0.1327	0.1312
80.0023	0.1377	0.1332	0.1332	0.1382	0.1382	0.1362	0.1406	0.14	0.137	0.1329	0.132	0.1305
90.0018	0.1412	0.1377	0.136	0.1427	0.1431	0.1403	0.1442	0.144	0.14	0.1314	0.1321	0.1307
100.005	0.1469	0.143	0.1419	0.1494	0.1496	0.1472	0.1502	0.1495	0.1459	0.1309	0.1321	0.1294
110.004	0.1535	0.1499	0.1492	0.1584	0.1583	0.1559	0.1584	0.1571	0.154	0.1297	0.1316	0.1291
120.004	0.1609	0.1577	0.1565	0.1687	0.1692	0.1661	0.1677	0.1676	0.164	0.1301	0.131	0.128
130.003	0.1739	0.1707	0.1697	0.1794	0.1788	0.1744	0.1779	0.1762	0.1729	0.1304	0.1313	0.1284
140.002	0.1838	0.1823	0.1809	0.191	0.19	0.1877	0.1887	0.1861	0.185	0.1294	0.1296	0.1275
150.002	0.1978	0.1971	0.1956	0.2037	0.2011	0.1999	0.2008	0.1962	0.1979	0.1309	0.1301	0.1276
160.005	0.2094	0.2089	0.2073	0.2134	0.2105	0.2104	0.2099	0.2037	0.2073	0.1293	0.1295	0.1274
170.004	0.2195	0.2206	0.2195	0.2229	0.2203	0.2187	0.2188	0.2112	0.2186	0.1302	0.1288	0.1284
180.004	0.2292	0.2292	0.2291	0.2297	0.227	0.225	0.2264	0.2157	0.2259	0.1293	0.1283	0.1272
190.003	0.2387	0.2389	0.2392	0.2366	0.2333	0.2319	0.2339	0.2204	0.234	0.1289	0.1283	0.1265
200.003	0.2464	0.2484	0.2493	0.2427	0.2406	0.2383	0.2405	0.2218	0.2428	0.1288	0.1279	0.1264
210.002	0.2544	0.2533	0.2524	0.2482	0.2456	0.2447	0.2462	0.2237	0.2483	0.1266	0.1274	0.1255
220.001	0.2484	0.2477	0.2476	0.2502	0.2508	0.2481	0.2502	0.2251	0.2512	0.1284	0.1276	0.1268
230.004	0.2476	0.2471	0.247	0.2452	0.2447	0.2432	0.2436	0.2257	0.2476	0.1281	0.1269	0.1247
240.004	0.2474	0.2465	0.2455	0.2445	0.2416	0.2401	0.2431	0.2283	0.2465	0.1283	0.1271	0.1257
250.003	0.2465	0.2453	0.2456	0.2421	0.2406	0.2384	0.2412	0.2263	0.245	0.1276	0.1266	0.1255
260.003	0.2466	0.2452	0.2442	0.2408	0.2394	0.2376	0.239	0.2262	0.2453	0.1282	0.127	0.1252
270.002	0.2438	0.2454	0.2429	0.2396	0.2378	0.2346	0.2372	0.2268	0.2433	0.1279	0.1263	0.1256
280.002	0.2429	0.245	0.243	0.2372	0.2367	0.234	0.2356	0.2265	0.2437	0.1274	0.1266	0.1251
290.005	0.2411	0.2454	0.2409	0.2353	0.236	0.2315	0.2337	0.2264	0.242	0.1278	0.1267	0.1254
300.004	0.2408	0.2457	0.2414	0.2336	0.2348	0.2312	0.2321	0.2253	0.2431	0.128	0.1273	0.1254
Replicate 3
Time (min)	Neg#1	Neg#2	Neg#3	ChiB#1	ChiB#2	ChiB#3	ChiA#1	ChiA#2	ChiA#3	Blank#1	Blank#2	Blank#3
0	0.1734	0.1699	0.1713	0.1643	0.164	0.1662	0.178	0.1863	0.1877	0.1867	0.181	0.1892
10.0028	0.1373	0.134	0.1338	0.1346	0.1342	0.1327	0.1452	0.1443	0.1486	0.1347	0.1345	0.1428
20.0023	0.1367	0.1316	0.133	0.1344	0.1331	0.1324	0.1442	0.1434	0.1475	0.1333	0.134	0.1406
30.0017	0.1369	0.1331	0.1341	0.1352	0.1335	0.1332	0.1446	0.1451	0.1488	0.1342	0.1331	0.1384
40.0045	0.137	0.1316	0.1334	0.1338	0.1332	0.1326	0.1438	0.1433	0.1481	0.1328	0.1317	0.1356
50.004	0.1375	0.1323	0.1333	0.1355	0.1336	0.1329	0.1438	0.1433	0.1488	0.1327	0.1312	0.1338
60.0035	0.1377	0.1336	0.1336	0.1351	0.1327	0.1323	0.1448	0.1422	0.1481	0.1329	0.131	0.1336
70.003	0.139	0.1346	0.1357	0.1368	0.1345	0.1341	0.1458	0.1442	0.1497	0.1328	0.1307	0.1346
80.0023	0.1402	0.1365	0.1364	0.1371	0.1362	0.134	0.1473	0.1445	0.1509	0.132	0.1296	0.1339
90.0018	0.1425	0.1389	0.14	0.1393	0.1383	0.1374	0.1494	0.147	0.1529	0.1314	0.1289	0.1336
100.005	0.1455	0.1421	0.1428	0.1422	0.1417	0.1392	0.152	0.1499	0.1559	0.1328	0.1301	0.134
110.004	0.1508	0.1479	0.1477	0.1475	0.1465	0.1446	0.1584	0.1561	0.1608	0.1337	0.132	0.1359
120.004	0.1522	0.1487	0.1506	0.1487	0.1488	0.1467	0.1607	0.1583	0.1635	0.1317	0.1294	0.1331
130.003	0.1562	0.1538	0.1532	0.1529	0.1521	0.1502	0.1655	0.1629	0.1699	0.1315	0.1297	0.1328
140.002	0.1607	0.1582	0.1576	0.1557	0.1538	0.1531	0.1714	0.1677	0.1734	0.1311	0.129	0.134
150.002	0.1638	0.1609	0.1608	0.1576	0.1572	0.156	0.1766	0.1726	0.1767	0.1317	0.1289	0.1334
160.005	0.1643	0.1621	0.1621	0.1587	0.1587	0.1574	0.1784	0.1744	0.1807	0.1292	0.1282	0.1328
170.004	0.1669	0.1647	0.164	0.1605	0.1603	0.1589	0.1813	0.1785	0.1837	0.1307	0.128	0.1323
180.004	0.1696	0.1679	0.1667	0.162	0.1624	0.1601	0.184	0.181	0.1858	0.1312	0.128	0.134
190.003	0.1701	0.1689	0.1673	0.1625	0.163	0.1611	0.1849	0.1819	0.1876	0.1303	0.1281	0.1331
200.003	0.1726	0.1723	0.1702	0.1651	0.1647	0.1623	0.1878	0.1846	0.1894	0.1311	0.1291	0.1345
210.002	0.1721	0.1713	0.17	0.1645	0.1656	0.1631	0.1874	0.1853	0.1902	0.1301	0.1284	0.1347
220.001	0.1732	0.1731	0.1704	0.1659	0.1663	0.1643	0.1893	0.1863	0.1902	0.1307	0.1273	0.1337
230.004	0.1745	0.174	0.1716	0.1675	0.1679	0.1663	0.1906	0.1875	0.1919	0.1306	0.1275	0.133
240.004	0.1753	0.176	0.1739	0.1686	0.1695	0.1671	0.1912	0.1888	0.1933	0.1303	0.1277	0.1338
250.003	0.1767	0.1769	0.1746	0.169	0.1704	0.1677	0.192	0.1899	0.1948	0.1301	0.1282	0.1337
260.003	0.1772	0.1781	0.1756	0.1695	0.1707	0.1676	0.1926	0.1904	0.1949	0.1295	0.1269	0.1336
270.002	0.1787	0.1802	0.1767	0.1704	0.1716	0.1684	0.1943	0.1918	0.1957	0.1298	0.1276	0.1336
280.002	0.1798	0.1814	0.1799	0.1721	0.1726	0.1702	0.1946	0.1931	0.1973	0.1298	0.1271	0.1341
290.005	0.1808	0.1827	0.1805	0.173	0.1738	0.172	0.1963	0.1941	0.1978	0.1308	0.127	0.1342
300.004	0.1809	0.1834	0.1811	0.1736	0.1745	0.1725	0.1966	0.1949	0.1996	0.13	0.1272	0.1342

## Sheet: Fig 4B
Fig 4B		Effect of mucus on the growth of C. perfringens.
		(B) Growth analysis of wildtype and chitinase mutant strains in different media
Nutrient poor medium
CP56		CP56ΔchiB1				CP56ΔchiB2				CP56ΔchiA2				CP56ΔchiA1
0.036018		0.035928				0.031545								0.035794
0.03502		0.03777				0.03324								0.03461
0.03498		0.03197				0.03054				0.03125				0.03226
0.03831		0.03788				0.03277				0.03791				0.03365
						0.0354				0.0379
Nutrient rich medium
CP56		CP56ΔchiB1				CP56ΔchiB2				CP56ΔchiA2				CP56ΔchiA1
0.04381		0.04302				0.04433				0.04252				0.04328
0.04256		0.0425				0.03978				0.04227				0.04264
0.04532		0.04674				0.04341				0.04634				0.04736
Mucus
CP56		CP56ΔchiB1				CP56ΔchiB2				CP56ΔchiA2				CP56ΔchiA1
0.050135		0.043683				0.041348				0.036178				0.029606
0.05952		0.04731				0.03579				0.04073				0.0438
0.05619		0.04432				0.03526				0.03864				0.03449
0.06566		0.05137				0.04313				0.04853				0.05085
Replicate 1: Nutrient rich medium
Time (min)	CP56			CP56ΔchiB1			CP56ΔchiB2			CP56ΔchiA2			CP56ΔchiA1
0	-0.0053	0.003	0.0027	0.0041	0.0071		0.0064	0.0087		0.0013	0.0056	0.0015	-0.0001	0.0038	-0.0008
5.00483	0.0032	0.0022	0.0022	0.0026	0.004		0.0057	0.0082		0.0026	0.0032	0.0027	0.0015	0.0029	0.0014
10.005	0.0029	0.0022	0.003	0.0032	0.0046		0.0054	0.0072		0.0029	0.0033	0.0035	0.0017	0.0039	0.0014
15.005	0.0029	0.0023	0.0029	0.0034	0.0043		0.0051	0.0072		0.0033	0.0033	0.0022	0.001	0.0035	0.0013
20.0047	0.0027	0.0027	0.002	0.0031	0.0044		0.004	0.0056		0.0033	0.0034	0.0028	0.0011	0.003	0.0016
25.005	0.0032	0.0018	0.0033	0.0023	0.0036		0.0034	0.0064		0.0036	0.0035	0.0038	0.0018	0.0034	0.002
30.0047	0.0034	0.0038	0.0029	0.003	0.0037		0.0026	0.0057		0.0039	0.0037	0.0039	0.0019	0.0041	0.0022
35.005	0.005	0.0036	0.0045	0.0026	0.004		0.0032	0.0052		0.0042	0.0042	0.0042	0.0023	0.004	0.0024
40.005	0.0043	0.0039	0.0044	0.0024	0.0041		0.0028	0.0048		0.0041	0.0047	0.0036	0.0027	0.005	0.003
45.005	0.0053	0.004	0.0051	0.0037	0.0047		0.003	0.005		0.0044	0.0043	0.0044	0.0031	0.0047	0.0028
50.005	0.0066	0.0058	0.0056	0.0047	0.0055		0.0033	0.0053		0.0054	0.0046	0.0047	0.0034	0.0054	0.0032
55.005	0.0083	0.0062	0.007	0.0042	0.0058		0.0035	0.0061		0.0049	0.0055	0.0041	0.0035	0.006	0.0038
60.005	0.0094	0.008	0.0091	0.0047	0.0069		0.0041	0.007		0.005	0.0049	0.0048	0.0043	0.0078	0.0044
65.005	0.0121	0.0107	0.0112	0.0061	0.0076		0.0051	0.0078		0.0067	0.006	0.0059	0.0055	0.0078	0.0055
70.0047	0.0156	0.0141	0.0145	0.0078	0.0093		0.0067	0.0092		0.0082	0.0079	0.0072	0.008	0.0099	0.0074
75.005	0.0182	0.0178	0.0186	0.0096	0.0111		0.0079	0.0099		0.009	0.009	0.0088	0.0092	0.0116	0.0095
80.005	0.0225	0.0218	0.0234	0.0122	0.0141		0.0094	0.0121		0.0111	0.0112	0.0108	0.012	0.0143	0.0123
85.005	0.0273	0.0267	0.0292	0.0156	0.0176		0.013	0.0144		0.0135	0.0147	0.0136	0.0166	0.0181	0.0164
90.005	0.0318	0.0315	0.0338	0.0193	0.0218		0.0165	0.0176		0.0179	0.0175	0.0175	0.0203	0.0221	0.0203
95.005	0.0353	0.0336	0.038	0.0237	0.0262		0.0193	0.021		0.0215	0.0218	0.0213	0.025	0.0273	0.025
100.005	0.0378	0.0359	0.0415	0.029	0.0321		0.0237	0.0259		0.0288	0.0285	0.0276	0.0309	0.0335	0.0303
105.005	0.0397	0.0383	0.0436	0.0332	0.0365		0.0282	0.0307		0.0354	0.0336	0.0331	0.0366	0.038	0.0357
110.005	0.0436	0.0417	0.0477	0.0381	0.0424		0.0324	0.0361		0.042	0.0409	0.0393	0.0422	0.0417	0.0413
115.005	0.0494	0.0462	0.0534	0.0434	0.0468		0.0373	0.0414		0.0491	0.0468	0.0437	0.0446	0.0433	0.0435
120.005	0.0549	0.0529	0.0608	0.0496	0.0529		0.0408	0.0465		0.0569	0.0519	0.0481	0.0467	0.0449	0.0441
125.005	0.0643	0.0612	0.0695	0.0551	0.0593		0.0456	0.0514		0.0617	0.0543	0.0482	0.048	0.0488	0.0467
130.005	0.0749	0.0712	0.0806	0.0617	0.0662		0.0508	0.0571		0.0634	0.0546	0.0493	0.053	0.0536	0.051
135.005	0.0888	0.085	0.0949	0.0702	0.0755		0.0573	0.0629		0.0634	0.0571	0.054	0.0591	0.0612	0.0578
140.005	0.1047	0.1008	0.1122	0.0813	0.0872		0.0648	0.0723		0.0655	0.0621	0.0587	0.0666	0.0667	0.0651
145.005	0.1227	0.1183	0.132	0.096	0.1011		0.0738	0.0828		0.0708	0.0707	0.0652	0.0755	0.0748	0.0734
150.005	0.1446	0.1399	0.1543	0.1137	0.1175		0.0854	0.0951		0.0798	0.0805	0.0736	0.0888	0.0868	0.0859
155.005	0.1685	0.1641	0.1802	0.133	0.1366		0.0993	0.1094		0.0908	0.0904	0.0848	0.1042	0.0987	0.1006
160.005	0.199	0.1928	0.21	0.1564	0.1577		0.1173	0.1296		0.104	0.1011	0.0984	0.1236	0.1166	0.1188
165.005	0.2281	0.2226	0.243	0.1831	0.1817		0.1386	0.152		0.1207	0.1186	0.1145	0.1455	0.1365	0.1391
170.005	0.26	0.2545	0.2771	0.2117	0.2114		0.1614	0.1759		0.1439	0.142	0.1356	0.1723	0.1608	0.1644
175.005	0.2941	0.2878	0.3113	0.2448	0.2439		0.188	0.2043		0.1724	0.17	0.1609	0.2038	0.1897	0.1943
180.005	0.325	0.3179	0.3462	0.2773	0.2763		0.2182	0.2352		0.2056	0.1995	0.19	0.2367	0.2197	0.2254
185.005	0.3487	0.3392	0.376	0.3102	0.3127		0.2526	0.2692		0.2419	0.2353	0.2221	0.2702	0.2521	0.257
190.005	0.3728	0.3621	0.4063	0.3417	0.3483		0.2869	0.3056		0.2804	0.2716	0.2545	0.3052	0.2851	0.291
195.005	0.3944	0.382	0.4339	0.3687	0.3784		0.3098	0.331		0.3203	0.3086	0.2872	0.3346	0.3162	0.3199
200.005	0.417	0.4019	0.4623	0.3959	0.409		0.3281	0.3523		0.3572	0.3382	0.312	0.3566	0.3357	0.3416
205.005	0.4394	0.4212	0.488	0.4213	0.4362		0.3458	0.3738		0.3922	0.3683	0.3349	0.3832	0.3606	0.3653
210.005	0.4622	0.44	0.5141	0.4449	0.4633		0.3658	0.398		0.4254	0.3948	0.3571	0.4079	0.3835	0.3872
215.005	0.4847	0.4611	0.5397	0.4701	0.4893		0.3858	0.4215		0.4569	0.4218	0.3781	0.4343	0.4032	0.4093
220.005	0.5063	0.4791	0.5638	0.4944	0.5148		0.4044	0.4439		0.4892	0.4475	0.3989	0.4594	0.4239	0.43
225.005	0.5224	0.4951	0.5826	0.5164	0.5399		0.4231	0.4671		0.5197	0.4748	0.4189	0.4859	0.4457	0.4545
230.005	0.5385	0.5076	0.5989	0.5371	0.5606		0.4461	0.4902		0.5515	0.5002	0.4397	0.5137	0.4656	0.4777
235.005	0.5516	0.5166	0.6124	0.5552	0.58		0.4689	0.5152		0.5793	0.5258	0.4617	0.539	0.4865	0.5013
240.005	0.5624	0.5251	0.6257	0.5687	0.5982		0.4909	0.5376		0.604	0.55	0.4821	0.5623	0.5048	0.5223
245.005	0.575	0.5335	0.6372	0.5777	0.6087		0.5096	0.5578		0.6237	0.5675	0.4975	0.5799	0.5207	0.5385
250.005	0.5903	0.5459	0.6538	0.5878	0.6211		0.5256	0.5779		0.6406	0.5844	0.5114	0.5962	0.5302	0.5548
255.005	0.6036	0.5573	0.6674	0.6003	0.6337		0.5389	0.5906		0.6566	0.599	0.5226	0.6142	0.5411	0.5707
260.005	0.6179	0.5692	0.6816	0.6106	0.6453		0.5534	0.6034		0.671	0.6147	0.5325	0.6316	0.5529	0.586
265.005	0.6315	0.5794	0.6924	0.6234	0.6578		0.5656	0.6172		0.6869	0.6299	0.5446	0.647	0.5664	0.6015
270.005	0.6407	0.5866	0.7034	0.6379	0.6709		0.5799	0.6312		0.7023	0.6461	0.5589	0.6595	0.5755	0.6146
275.005	0.6523	0.5963	0.7144	0.6518	0.6822		0.591	0.6423		0.7166	0.6617	0.5739	0.6731	0.5831	0.6283
280.005	0.6626	0.6045	0.7222	0.6657	0.6963		0.6029	0.6524		0.7307	0.6747	0.586	0.6849	0.5918	0.6398
285.005	0.67	0.6113	0.728	0.6747	0.706		0.6127	0.6601		0.7397	0.6846	0.5928	0.6953	0.599	0.6498
290.005	0.6802	0.6191	0.7355	0.6852	0.7162		0.622	0.6724		0.7502	0.6966	0.6044	0.7056	0.6058	0.6616
295.005	0.6863	0.6268	0.7417	0.6935	0.7241		0.6311	0.6816		0.7595	0.7071	0.614	0.7146	0.6121	0.6737
300.005	0.6948	0.6327	0.7469	0.7036	0.7308		0.6389	0.6878		0.7676	0.7155	0.6232	0.723	0.6174	0.6826
Replicate 2: Nutrient rich medium
Time (min)	CP56			CP56ΔchiB1			CP56ΔchiB2			CP56ΔchiA2			CP56ΔchiA1
0	0.0071	0.0041	0.0104	0.0065	0.0096	0.007	0.0049	0.0083	0.0065	0,0014*	0,0067*	0.0073	0.0013	-0.0012	0.0054
5.00483	0.0007	-0.0008	-0.0002	-0.0007	-0.0002	0.0015	-0.0007	0.0011	0.0007	0,0008*	0,0041*	0.0005	0.0009	0.0019	-0.0011
10.005	-0.0004	0.0002	0.001	-0.0002	0	0.001	-0.0004	0.0015	0.0009	0,001*	0,0041*	0.0005	0.0013	0.0012	-0.0002
15.005	-0.0001	-0.0005	0.0007	-0.0004	0.0003	0.0012	0	0.0009	0.0008	0,0005*	0,0044*	0	0.0006	0.0016	-0.0006
20.0047	0.001	0	0.0008	-0.0007	0.0004	0.0014	-0.0003	0.0012	0.0013	0,0012*	0,004*	0.0004	0.0012	0.0019	0.0006
25.005	0.0002	0.0007	0.0013	-0.0002	0.0006	0.0013	-0.0006	0.0022	0.0014	0,0014*	0,0037*	0.0007	0.0017	0.0028	0.0002
30.0047	0.0008	0.0004	0.0008	0.0009	-0.0002	0.0019	0.0001	0.002	0.001	0,0014*	0,0052*	0.0012	0.0018	0.002	0.0004
35.005	0.0008	0.0009	0.0011	0.0003	0.0008	0.0022	-0.0001	0.0026	0.0008	0,0021*	0,0047*	0.0015	0.0018	0.0022	0.0001
40.005	0.0015	0.0009	0.0008	-0.0002	0.0009	0.0024	-0.0003	0.0023	0.0014	0,0022*	0,0051*	0.0011	0.0018	0.0028	-0.0007
45.005	0.0024	0.0007	0.0021	0.0009	0.001	0.0026	0.0006	0.0025	0.0019	0,0024*	0,0058*	0.0011	0.0022	0.0028	0.0003
50.005	0.0016	0.0014	0.0018	0.0016	0.0019	0.0029	0.0013	0.0029	0.0022	0,003*	0,0064*	0.0021	0.002	0.0031	0.0005
55.005	0.0035	0.0023	0.0033	0.0024	0.0021	0.0038	0.0021	0.0036	0.0026	0,0033*	0,0061*	0.0028	0.0028	0.0037	0.0017
60.005	0.0034	0.003	0.004	0.0032	0.003	0.0043	0.0025	0.0045	0.0036	0,0053*	0,0076*	0.003	0.0038	0.0039	0.0019
65.005	0.0043	0.0042	0.0049	0.0037	0.0035	0.0055	0.0038	0.0052	0.0043	0,0052*	0,0084*	0.0045	0.0048	0.0049	0.0028
70.0047	0.0059	0.0059	0.0061	0.0046	0.0049	0.0068	0.0046	0.0059	0.0051	0,0072*	0,0098*	0.0062	0.0053	0.0058	0.0036
75.005	0.0077	0.0071	0.008	0.0058	0.0066	0.0077	0.006	0.0075	0.0066	0,0084*	0,0111*	0.0085	0.0066	0.0072	0.0052
80.005	0.0096	0.0092	0.0106	0.0082	0.0086	0.0094	0.0081	0.0093	0.0069	0,0107*	0,0142*	0.0095	0.0084	0.0087	0.0063
85.005	0.0125	0.0113	0.0131	0.0105	0.01	0.0115	0.0096	0.0108	0.0095	0,0136*	0,0163*	0.0127	0.0102	0.0104	0.0088
90.005	0.0161	0.0154	0.0174	0.0134	0.013	0.015	0.0117	0.0124	0.0131	0,0182*	0,0202*	0.0165	0.0124	0.0142	0.0108
95.005	0.0217	0.0208	0.0225	0.0173	0.0175	0.0189	0.0149	0.0164	0.0158	0,0241*	0,0256*	0.0221	0.0159	0.0186	0.0147
100.005	0.0275	0.0272	0.0283	0.0225	0.0222	0.0237	0.0191	0.0192	0.0198	0,0309*	0,032*	0.0284	0.0217	0.0223	0.019
105.005	0.0343	0.0345	0.0348	0.0284	0.0281	0.0291	0.0252	0.0243	0.024	0,04*	0,041*	0.0374	0.0279	0.0295	0.0258
110.005	0.0433	0.0429	0.044	0.0349	0.0361	0.0364	0.0304	0.0298	0.0302	0,0508*	0,0515*	0.0469	0.0362	0.0379	0.0325
115.005	0.0514	0.0511	0.0522	0.0445	0.043	0.046	0.037	0.0347	0.0355	0,0617*	0,0611*	0.056	0.0455	0.0461	0.0401
120.005	0.0568	0.0581	0.0591	0.0521	0.051	0.0523	0.0426	0.0401	0.042	0,0713*	0,0695*	0.0622	0.0537	0.0551	0.047
125.005	0.0633	0.0631	0.0651	0.0602	0.0598	0.0602	0.0493	0.0464	0.0483	0,0794*	0,0755*	0.0675	0.0625	0.0629	0.0545
130.005	0.0689	0.0688	0.0705	0.0681	0.067	0.0677	0.0545	0.0509	0.0524	0,085*	0,0797*	0.0712	0.0683	0.0674	0.0578
135.005	0.0764	0.0752	0.0793	0.0757	0.0751	0.0751	0.0601	0.057	0.057	0,0904*	0,0851*	0.0767	0.0722	0.0714	0.0631
140.005	0.0865	0.0855	0.0905	0.0859	0.0834	0.085	0.0657	0.0613	0.0648	0,0991*	0,0944*	0.0874	0.078	0.0772	0.0696
145.005	0.1005	0.0986	0.1051	0.0989	0.096	0.0982	0.0727	0.07	0.0733	0,1137*	0,1083*	0.0994	0.0856	0.0849	0.0799
150.005	0.117	0.1157	0.1224	0.115	0.1118	0.115	0.0829	0.0799	0.085	0,1306*	0,1255*	0.115	0.0961	0.0966	0.0902
155.005	0.1361	0.133	0.141	0.134	0.129	0.1342	0.0962	0.0929	0.0985	0,1525*	0,1459*	0.1346	0.1108	0.1116	0.1039
160.005	0.1576	0.1542	0.1631	0.1535	0.1496	0.1554	0.114	0.1095	0.1162	0,1791*	0,1702*	0.1575	0.1302	0.1293	0.1207
165.005	0.1834	0.1788	0.1885	0.1776	0.1741	0.1802	0.1355	0.1295	0.1386	0,2075*	0,2001*	0.1862	0.1513	0.1501	0.1416
170.005	0.2122	0.2083	0.2172	0.2067	0.2018	0.2085	0.1608	0.1533	0.163	0,2411*	0,2329*	0.219	0.1774	0.1752	0.1655
175.005	0.2421	0.2375	0.2476	0.2361	0.2315	0.2392	0.1875	0.1794	0.1894	0,2783*	0,2676*	0.2537	0.2061	0.2022	0.193
180.005	0.2737	0.2698	0.2788	0.2677	0.2632	0.2698	0.2185	0.2086	0.221	0,3189*	0,3059*	0.2873	0.2373	0.2317	0.2205
185.005	0.3044	0.3035	0.3084	0.2986	0.2964	0.3001	0.2548	0.2428	0.2559	0,3556*	0,3414*	0.3164	0.2703	0.2647	0.2512
190.005	0.3256	0.3273	0.3272	0.326	0.3266	0.325	0.2916	0.2782	0.2909	0,3859*	0,3645*	0.3312	0.3026	0.2933	0.276
195.005	0.3403	0.347	0.3455	0.3397	0.3447	0.3396	0.3154	0.3047	0.3078	0,4136*	0,3893*	0.3487	0.3232	0.3111	0.2872
200.005	0.3563	0.3676	0.3617	0.3621	0.3699	0.3611	0.3353	0.3208	0.324	0,4415*	0,4111*	0.3637	0.3437	0.3323	0.3006
205.005	0.3685	0.382	0.3755	0.3777	0.3894	0.3761	0.351	0.3344	0.3372	0,4641*	0,4298*	0.3765	0.3614	0.35	0.3102
210.005	0.3819	0.3986	0.3885	0.3952	0.4102	0.393	0.3684	0.3489	0.3492	0,4913*	0,4505*	0.3911	0.3793	0.3673	0.3206
215.005	0.3928	0.4124	0.4029	0.4084	0.4286	0.4074	0.3845	0.3643	0.3617	0,5147*	0,4722*	0.404	0.3953	0.3819	0.3292
220.005	0.4064	0.4273	0.417	0.4247	0.4451	0.4197	0.4007	0.3792	0.3768	0,5387*	0,493*	0.4193	0.4115	0.3978	0.3395
225.005	0.4211	0.4434	0.4334	0.4411	0.4642	0.4344	0.418	0.3937	0.3919	0,5603*	0,5128*	0.4358	0.429	0.4132	0.3508
230.005	0.4358	0.4588	0.4462	0.457	0.4828	0.4497	0.4362	0.4071	0.4037	0,5815*	0,5325*	0.45	0.4476	0.4291	0.3647
235.005	0.4504	0.4717	0.4592	0.4728	0.5007	0.4637	0.4538	0.4225	0.4183	0,5985*	0,5491*	0.4645	0.4659	0.4435	0.3763
240.005	0.4619	0.4854	0.4708	0.4866	0.5179	0.4756	0.4701	0.436	0.4339	0,6131*	0,5619*	0.4718	0.4799	0.4585	0.3874
245.005	0.4668	0.4927	0.4765	0.4949	0.5296	0.4823	0.4849	0.4488	0.4417	0,6221*	0,5709*	0.4766	0.4885	0.4684	0.393
250.005	0.4718	0.4995	0.4805	0.502	0.5376	0.4881	0.4956	0.4582	0.4496	0,6343*	0,5799*	0.4826	0.499	0.4739	0.3976
255.005	0.4772	0.5055	0.4857	0.5081	0.5429	0.4914	0.501	0.4629	0.4528	0,6483*	0,59*	0.4888	0.5066	0.4807	0.4033
260.005	0.4816	0.5121	0.4925	0.5149	0.5534	0.4946	0.5098	0.468	0.4561	0,6617*	0,6034*	0.4965	0.5169	0.4899	0.4079
265.005	0.4888	0.5187	0.4991	0.5224	0.5591	0.5009	0.5156	0.4716	0.4595	0,676*	0,6146*	0.503	0.5268	0.497	0.4098
270.005	0.4971	0.5271	0.5077	0.5308	0.5686	0.5068	0.5232	0.4764	0.4629	0,6874*	0,6278*	0.5119	0.5322	0.4991	0.4086
275.005	0.5049	0.5358	0.5118	0.5385	0.579	0.5146	0.5323	0.4812	0.4667	0,7001*	0,6377*	0.5161	0.5374	0.5029	0.4094
280.005	0.507	0.5394	0.5146	0.5499	0.5888	0.5214	0.5366	0.4832	0.4664	0,7072*	0,6463*	0.5216	0.5445	0.5062	0.41
285.005	0.5088	0.5453	0.5186	0.5558	0.5975	0.5242	0.5417	0.4838	0.4647	0,7158*	0,6541*	0.5249	0.5516	0.5107	0.4105
290.005	0.5121	0.5497	0.5234	0.5639	0.6038	0.5284	0.5467	0.4863	0.4659	0,7231*	0,6623*	0.5312	0.5565	0.5118	0.4116
295.005	0.5155	0.5547	0.5268	0.5719	0.6114	0.5331	0.5546	0.4893	0.4667	0,7319*	0,669*	0.5353	0.5626	0.5136	0.4137
300.005	0.5175	0.5588	0.5295	0.5779	0.6167	0.5386	0.557	0.4901	0.4676	0,7359*	0,6767*	0.5383	0.5665	0.5154	0.4136
Replicate 3: Nutrient rich medium
Time (min)	CP56			CP56ΔchiB1			CP56ΔchiB2			CP56ΔchiA2			CP56ΔchiA1
0	-0.0046	0.0049	-0.0151	-0.0058	-0.0057	-0.0248	-0.0126	-0.0152	-0.0199	-0.0141	-0.0134	-0.0047	-0.0137	-0.0214	0.0046
5.00483	0.0024	0.0014	0.0017	0.0042	0.0015	0.003	0.0033	0.0024	0.0025	0.0016	0.0028	0.0018	0.0032	0.0019	0.0041
10.005	0.003	0.0017	0.0013	0.0039	0.0022	0.0023	0.0023	0.0027	0.0049	0.0014	0.0038	0.0016	0.0034	0.0019	0.0031
15.005	0.0024	0.0017	0.0016	0.004	0.0015	0.0025	0.0022	0.002	0.0037	0.0015	0.004	0.0014	0.0037	0.0007	0.0036
20.0047	0.0034	0.0022	0.0021	0.0044	0.0018	0.0037	0.0031	0.003	0.0027	0.0023	0.0042	0.0017	0.0037	0.0019	0.0032
25.005	0.0033	0.0025	0.0027	0.0042	0.002	0.0039	0.0026	0.0026	0.0037	0.002	0.0034	0.0026	0.0031	0.0018	0.0033
30.0047	0.0031	0.0024	0.002	0.0046	0.0019	0.0033	0.0026	0.0021	0.0034	0.0018	0.0043	0.0015	0.0033	0.0016	0.0042
35.005	0.0034	0.0024	0.0029	0.0048	0.0023	0.0039	0.0027	0.0031	0.0031	0.0013	0.0036	0.0015	0.003	0.0017	0.0036
40.005	0.0039	0.0023	0.0028	0.0046	0.0022	0.0043	0.0032	0.0027	0.0031	0.0019	0.0037	0.0022	0.0037	0.0025	0.004
45.005	0.0044	0.0032	0.0022	0.0047	0.0028	0.0043	0.0037	0.0034	0.0039	0.0014	0.0041	0.002	0.0038	0.0021	0.004
50.005	0.0046	0.0042	0.0034	0.0055	0.0025	0.0048	0.0038	0.0038	0.0039	0.0016	0.0041	0.002	0.0033	0.0022	0.0046
55.005	0.0055	0.0045	0.0046	0.0059	0.0029	0.0051	0.0047	0.0045	0.0045	0.0017	0.0046	0.002	0.0042	0.0025	0.0049
60.005	0.0062	0.0061	0.0058	0.0067	0.0044	0.0056	0.0049	0.0051	0.0057	0.0028	0.0046	0.0028	0.0049	0.0032	0.0055
65.005	0.008	0.0065	0.0066	0.008	0.0054	0.0058	0.0054	0.0071	0.0061	0.0024	0.0044	0.0031	0.0055	0.0048	0.0062
70.0047	0.0092	0.0089	0.0093	0.009	0.0065	0.0077	0.007	0.0071	0.0072	0.0034	0.0055	0.0034	0.0069	0.0054	0.0072
75.005	0.012	0.0118	0.0111	0.0104	0.0084	0.0085	0.0084	0.0097	0.0086	0.004	0.0066	0.0043	0.0083	0.0069	0.0086
80.005	0.0149	0.0144	0.0145	0.0125	0.0113	0.0109	0.0101	0.011	0.0112	0.0048	0.0066	0.0052	0.0099	0.009	0.0112
85.005	0.0192	0.0185	0.0196	0.0158	0.0139	0.0135	0.0122	0.0144	0.0133	0.0054	0.0078	0.0062	0.013	0.0115	0.0125
90.005	0.0233	0.023	0.0244	0.0192	0.0169	0.0156	0.0146	0.0162	0.0158	0.0072	0.0087	0.0074	0.0153	0.0136	0.0169
95.005	0.0288	0.0286	0.0294	0.0246	0.0219	0.02	0.0189	0.02	0.0194	0.0094	0.0111	0.0103	0.0197	0.0174	0.0215
100.005	0.0342	0.0341	0.0347	0.0284	0.0272	0.0253	0.0229	0.0242	0.0236	0.013	0.0143	0.0136	0.025	0.0232	0.027
105.005	0.0383	0.0401	0.0407	0.0349	0.0333	0.0303	0.0268	0.0285	0.0275	0.0162	0.0193	0.0181	0.0308	0.0288	0.0336
110.005	0.043	0.0458	0.0444	0.04	0.0376	0.0357	0.0305	0.0316	0.0309	0.0207	0.0216	0.0225	0.0373	0.0353	0.0412
115.005	0.0465	0.0502	0.0481	0.0454	0.0428	0.0407	0.0338	0.0352	0.0355	0.0269	0.0267	0.0278	0.0441	0.0414	0.0487
120.005	0.0528	0.0567	0.0542	0.0524	0.0484	0.0478	0.0381	0.0396	0.0401	0.0343	0.0331	0.0354	0.0492	0.0483	0.0559
125.005	0.0591	0.0636	0.0603	0.0585	0.0544	0.0545	0.0428	0.0434	0.0442	0.04	0.0397	0.0421	0.054	0.0528	0.0625
130.005	0.0662	0.072	0.0673	0.0653	0.0604	0.0607	0.0473	0.0476	0.0484	0.0465	0.0445	0.0467	0.057	0.0542	0.0662
135.005	0.0758	0.0818	0.0761	0.0734	0.0686	0.0675	0.0526	0.0531	0.0532	0.051	0.0486	0.0502	0.0599	0.0594	0.0709
140.005	0.0887	0.0941	0.087	0.0841	0.0764	0.0749	0.0592	0.0592	0.0575	0.0511	0.0478	0.0494	0.0658	0.0647	0.0753
145.005	0.1047	0.1102	0.1017	0.0979	0.0883	0.0861	0.0664	0.0654	0.0627	0.051	0.0497	0.0508	0.0732	0.0733	0.0821
150.005	0.1213	0.1294	0.1187	0.1117	0.1022	0.1	0.0755	0.0736	0.0699	0.0553	0.053	0.0539	0.0818	0.0833	0.0903
155.005	0.1419	0.1504	0.1394	0.1316	0.1198	0.1168	0.0865	0.0842	0.0801	0.0617	0.0607	0.06	0.093	0.0941	0.104
160.005	0.1649	0.1748	0.1613	0.153	0.1405	0.1365	0.1001	0.0977	0.0931	0.0697	0.0674	0.0672	0.1074	0.1095	0.119
165.005	0.1907	0.2017	0.1874	0.1777	0.1633	0.1572	0.119	0.1159	0.1093	0.0793	0.0764	0.0755	0.1247	0.128	0.1374
170.005	0.2209	0.2339	0.2157	0.2052	0.19	0.1827	0.141	0.1356	0.1304	0.0919	0.0871	0.0874	0.1437	0.1484	0.1595
175.005	0.2524	0.2687	0.2477	0.2364	0.2194	0.2129	0.1666	0.1604	0.1545	0.1081	0.1012	0.1025	0.1684	0.1714	0.1855
180.005	0.2883	0.308	0.2849	0.2715	0.252	0.2448	0.1944	0.188	0.1796	0.1268	0.1183	0.1207	0.1958	0.1991	0.216
185.005	0.3242	0.3476	0.3196	0.3085	0.2865	0.2768	0.2245	0.219	0.2096	0.1502	0.1404	0.1446	0.2281	0.2299	0.2492
190.005	0.3584	0.3877	0.3579	0.3459	0.3188	0.3122	0.2591	0.252	0.2416	0.1756	0.1647	0.1702	0.2621	0.2618	0.2865
195.005	0.3876	0.4246	0.3891	0.3861	0.3556	0.348	0.2945	0.2887	0.2758	0.2069	0.1936	0.201	0.2972	0.2966	0.3261
200.005	0.4181	0.4593	0.424	0.4211	0.3864	0.3794	0.3216	0.3146	0.3033	0.2441	0.2267	0.2365	0.3326	0.3306	0.3689
205.005	0.4445	0.4947	0.453	0.4582	0.4204	0.4118	0.3408	0.3328	0.3192	0.2825	0.2627	0.277	0.3587	0.3563	0.4086
210.005	0.4701	0.5259	0.4809	0.4909	0.4528	0.4411	0.3595	0.3521	0.3372	0.322	0.2998	0.3179	0.3886	0.3863	0.4487
215.005	0.4971	0.5561	0.5086	0.5237	0.4829	0.4695	0.3793	0.369	0.3529	0.3592	0.3318	0.3565	0.4175	0.4162	0.4867
220.005	0.5219	0.5836	0.5355	0.5538	0.5123	0.4977	0.3987	0.3878	0.3698	0.3938	0.36	0.394	0.4442	0.4464	0.5249
225.005	0.5469	0.6072	0.5601	0.5818	0.5407	0.5215	0.4157	0.4046	0.3856	0.4255	0.3879	0.4257	0.4727	0.4745	0.5574
230.005	0.5676	0.6292	0.5812	0.6098	0.5665	0.5475	0.4346	0.4228	0.4004	0.4575	0.4146	0.4612	0.4992	0.5035	0.5903
235.005	0.5889	0.6473	0.5993	0.6356	0.5896	0.57	0.4552	0.4414	0.4176	0.4879	0.4408	0.4942	0.5269	0.5299	0.6206
240.005	0.6013	0.6595	0.6116	0.6528	0.608	0.5851	0.4736	0.4595	0.4337	0.517	0.4691	0.5208	0.5517	0.5542	0.6439
245.005	0.6117	0.6704	0.622	0.6679	0.6239	0.5985	0.4928	0.4787	0.4495	0.5441	0.4947	0.5551	0.5715	0.5775	0.6683
250.005	0.6283	0.6852	0.6371	0.6829	0.6368	0.6135	0.5135	0.4949	0.4666	0.5732	0.5202	0.5859	0.5899	0.5948	0.6916
255.005	0.6392	0.6982	0.6476	0.6915	0.6454	0.6196	0.5277	0.5095	0.4795	0.5951	0.5431	0.6104	0.6038	0.6108	0.705
260.005	0.6552	0.7127	0.6621	0.7039	0.6617	0.6317	0.5395	0.5197	0.4907	0.6168	0.565	0.633	0.6198	0.6269	0.7214
265.005	0.6681	0.7266	0.6772	0.7163	0.676	0.6449	0.548	0.5272	0.4945	0.6318	0.578	0.6533	0.6357	0.6424	0.7352
270.005	0.6831	0.7385	0.69	0.729	0.6895	0.6544	0.559	0.5356	0.5013	0.6473	0.5916	0.6689	0.6481	0.6567	0.7474
275.005	0.6918	0.7455	0.6999	0.7428	0.7016	0.6662	0.5702	0.5446	0.5098	0.6635	0.605	0.6847	0.6584	0.6679	0.7544
280.005	0.705	0.7558	0.709	0.7568	0.716	0.6795	0.5853	0.5534	0.5146	0.6831	0.6221	0.7002	0.6725	0.6764	0.7639
285.005	0.7128	0.7642	0.7156	0.7651	0.7267	0.6875	0.5933	0.5619	0.5225	0.6983	0.638	0.7158	0.6807	0.6846	0.7719
290.005	0.7183	0.7696	0.723	0.7704	0.7346	0.6941	0.5995	0.5681	0.5258	0.7111	0.6531	0.7273	0.6882	0.695	0.7782
295.005	0.7246	0.7759	0.7305	0.777	0.7419	0.7027	0.6093	0.5747	0.5289	0.7214	0.663	0.7376	0.6972	0.6987	0.7841
300.005	0.7355	0.7787	0.7382	0.7873	0.7498	0.71	0.6215	0.5809	0.5334	0.7342	0.6741	0.7494	0.7074	0.7101	0.79
Replicate 1: Nutrient poor medium
Time (min)	CP56			CP56ΔchiB1			CP56ΔchiB2			CP56ΔchiA2			CP56ΔchiA1
0		0.0023	-0.0023		-0.001	-0.0004	0.0003	0.0002	0.0009	-0.0064	-0.0109	0.0058	-0.021	-0.01	0.0045
5.005		0.0012	-0.0011		0	0.0006	0.0012	0.0012	0.0012	-0.001	0.0053	-0.0004	0.0002	0.0025	0.0008
10.0052		0.0016	-0.0005		0.0008	0.0003	0.0003	0.0006	0.0008	-0.0008	0.0056	0.0004	-0.0007	0.0027	0.0006
15.0052		0.0013	-0.0008		0.0006	0.0012	0.0007	0.0005	0.0012	-0.0012	0.005	0.0002	0.0007	0.0033	0.0005
20.0052		0.0013	-0.0006		0.0004	0.0015	0.0018	0.0009	0.0009	-0.0007	0.0027	0.0003	0.0008	0.0029	0.001
25.0052		0.0018	0		0.0009	0.0012	0.0018	0.0018	0.002	-0.0007	0.0028	0.0001	0.0013	0.0021	0.0004
30.0052		0.0019	-0.0004		0.0003	0.0008	0.0019	0.0024	0.002	-0.0007	0.0033	-0.0002	0.0007	0.0029	0.0008
35.0048		0.0028	-0.0002		0.0013	0.0016	0.0027	0.0025	0.0022	-0.001	0.0031	0.0008	0.0012	0.0032	0.0009
40.0048		0.0031	0.0007		0.002	0.0019	0.0031	0.002	0.0021	0.0006	0.0041	0.0014	0.002	0.0042	0.0013
45.0052		0.0029	0.0008		0.0017	0.0023	0.0029	0.0035	0.0028	0.0007	0.0041	0.0015	0.0016	0.0036	0.0019
50.0052		0.0038	0.0019		0.0032	0.0024	0.0041	0.0035	0.0037	0.0012	0.0045	0.002	0.0021	0.004	0.0022
55.0048		0.0043	0.0019		0.003	0.003	0.0045	0.0043	0.0044	0.0015	0.0046	0.0028	0.0032	0.0047	0.0023
60.0052		0.0047	0.002		0.0039	0.0039	0.0057	0.0052	0.0052	0.0015	0.0067	0.0033	0.0025	0.0046	0.0024
65.0052		0.0052	0.0031		0.0037	0.0048	0.0064	0.0056	0.0058	0.0028	0.006	0.0033	0.0031	0.0052	0.0039
70.0048		0.0062	0.0037		0.0051	0.0056	0.0086	0.0067	0.007	0.003	0.0067	0.0044	0.0045	0.0063	0.0041
75.0052		0.0077	0.0053		0.0066	0.0056	0.0083	0.0075	0.0074	0.0043	0.0075	0.0048	0.0049	0.0067	0.0047
80.0052		0.0089	0.0059		0.0072	0.0078	0.0101	0.0094	0.0097	0.0049	0.0084	0.0058	0.006	0.0077	0.0055
85.0052		0.0111	0.008		0.009	0.0101	0.0115	0.011	0.011	0.0062	0.0101	0.0069	0.0066	0.0083	0.0066
90.0048		0.0125	0.0094		0.0106	0.0118	0.0134	0.013	0.0123	0.0071	0.0112	0.0083	0.0075	0.0087	0.007
95.0052		0.0145	0.011		0.0128	0.0133	0.017	0.0157	0.0156	0.01	0.013	0.01	0.009	0.0111	0.0087
100.005		0.0175	0.0152		0.0164	0.0163	0.0211	0.0187	0.0189	0.0116	0.0149	0.0123	0.0104	0.0129	0.0103
105.005		0.0203	0.0174		0.019	0.0195	0.0248	0.0229	0.0216	0.0149	0.0185	0.0147	0.0131	0.0145	0.0131
110.005		0.024	0.0214		0.0235	0.0246	0.0313	0.0275	0.0269	0.0195	0.0219	0.0191	0.0149	0.0172	0.0151
115.005		0.0295	0.0264		0.0293	0.0289	0.037	0.0338	0.0324	0.024	0.0275	0.0238	0.0183	0.0202	0.0182
120.005		0.0363	0.0321		0.0351	0.0352	0.0462	0.0413	0.0387	0.0312	0.034	0.0307	0.0227	0.0245	0.0218
125.005		0.0437	0.0397		0.0417	0.0427	0.055	0.0496	0.0464	0.0406	0.0425	0.0394	0.0276	0.0283	0.0265
130.005		0.0533	0.0488		0.0507	0.0512	0.0662	0.0588	0.0547	0.0519	0.0542	0.0507	0.0334	0.0344	0.0329
135.005		0.0657	0.0614		0.0616	0.0631	0.0775	0.0702	0.0663	0.0665	0.0677	0.0653	0.0403	0.0412	0.04
140.005		0.0819	0.0767		0.0758	0.0767	0.0903	0.0816	0.0766	0.0844	0.0855	0.0823	0.0496	0.0504	0.0489
145.005		0.1022	0.0942		0.0912	0.0941	0.105	0.0942	0.0897	0.1054	0.1054	0.1023	0.0607	0.0601	0.0591
150.005		0.1249	0.1178		0.1126	0.1142	0.1183	0.1069	0.1024	0.1253	0.1258	0.1232	0.0729	0.073	0.0718
155.005		0.153	0.143		0.1371	0.1377	0.135	0.1196	0.1171	0.1486	0.1481	0.1458	0.089	0.0895	0.0886
160.005		0.18	0.1693		0.162	0.1639	0.1525	0.1344	0.132	0.1712	0.1687	0.167	0.1078	0.1073	0.107
165.005		0.2072	0.1956		0.1907	0.1888	0.171	0.1506	0.1476	0.1933	0.1907	0.1898	0.1314	0.1288	0.129
170.005		0.2325	0.2216		0.2185	0.2164	0.1897	0.1664	0.1653	0.2145	0.2118	0.2101	0.156	0.152	0.1552
175.005		0.2587	0.248		0.2453	0.2422	0.2083	0.183	0.182	0.2384	0.234	0.2335	0.1842	0.1764	0.1829
180.005		0.281	0.2712		0.2703	0.2662	0.2285	0.2008	0.2004	0.2632	0.258	0.2563	0.2134	0.2014	0.2094
185.005		0.3011	0.2939		0.2927	0.2868	0.2482	0.218	0.2186	0.2893	0.284	0.2824	0.243	0.228	0.2364
190.005		0.3205	0.3164		0.3118	0.3049	0.2686	0.2345	0.237	0.3135	0.3095	0.3077	0.271	0.252	0.2627
195.005		0.3418	0.3368		0.3291	0.3224	0.2924	0.2543	0.2582	0.3408	0.3337	0.3324	0.2972	0.2745	0.2873
200.005		0.3643	0.3597		0.3477	0.3414	0.3121	0.2738	0.2778	0.3679	0.3606	0.3607	0.321	0.2986	0.3113
205.005		0.3826	0.3788		0.3631	0.3565	0.3313	0.2928	0.2976	0.3933	0.3854	0.3842	0.3447	0.3194	0.3329
210.005		0.4004	0.3978		0.3759	0.3712	0.3515	0.3114	0.3175	0.4164	0.407	0.4074	0.3693	0.3418	0.3571
215.005		0.4177	0.4134		0.3894	0.3846	0.3745	0.3348	0.3373	0.4389	0.4294	0.4307	0.3915	0.3649	0.3801
220.005		0.4299	0.4253		0.3978	0.392	0.39	0.3576	0.3556	0.4527	0.4462	0.446	0.4109	0.385	0.4003
225.005		0.4414	0.4356		0.4035	0.4001	0.4014	0.3748	0.3749	0.4662	0.459	0.4598	0.4303	0.4033	0.4191
230.005		0.449	0.4434		0.4074	0.4033	0.4141	0.3866	0.387	0.4794	0.4707	0.4701	0.4462	0.4193	0.4343
235.005		0.4601	0.4534		0.4141	0.4099	0.4254	0.3995	0.4006	0.49	0.4826	0.4827	0.4587	0.4326	0.4486
240.005		0.4677	0.4586		0.4162	0.4124	0.4333	0.4073	0.41	0.5012	0.4922	0.4894	0.4681	0.4422	0.456
245.005		0.4744	0.4681		0.4196	0.4182	0.4421	0.4144	0.421	0.51	0.5009	0.5003	0.4787	0.452	0.4691
250.005		0.4773	0.4729		0.4202	0.4193	0.4506	0.4235	0.431	0.5168	0.5085	0.5063	0.486	0.4595	0.4772
255.005		0.4849	0.4777		0.4244	0.42	0.4564	0.4299	0.4387	0.524	0.5145	0.5133	0.4948	0.4686	0.4859
260.005		0.4875	0.482		0.4246	0.4232	0.4667	0.4377	0.4484	0.5306	0.5194	0.5197	0.5027	0.4755	0.4934
265.005		0.4914	0.4862		0.4254	0.4245	0.4704	0.4414	0.4541	0.5343	0.5242	0.5257	0.5089	0.4807	0.5006
270.005		0.4959	0.4885		0.4286	0.4252	0.4742	0.4477	0.4588	0.539	0.5284	0.5293	0.5146	0.4859	0.5063
275.005		0.4975	0.4909		0.4275	0.4254	0.4803	0.451	0.4658	0.5428	0.5321	0.5325	0.5186	0.4903	0.5096
280.005		0.5003	0.4925		0.4298	0.4262	0.483	0.4537	0.4699	0.5469	0.536	0.5368	0.5239	0.4944	0.5149
285.005		0.5015	0.4954		0.4298	0.4274	0.4897	0.4569	0.4744	0.5492	0.5369	0.5378	0.5282	0.4969	0.5178
290.005		0.505	0.4959		0.4313	0.4258	0.4923	0.4584	0.4776	0.553	0.5396	0.5405	0.5314	0.4985	0.5214
295.005		0.5056	0.4968		0.431	0.4282	0.4955	0.4595	0.4821	0.5552	0.5415	0.5414	0.535	0.5017	0.5234
300.005		0.5072	0.4975		0.4313	0.4279	0.4956	0.463	0.4843	0.5567	0.5435	0.5433	0.5381	0.5032	0.5244
Replicate 2: Nutrient poor medium
Time (min)	CP56			CP56ΔchiB1			CP56ΔchiB2			CP56ΔchiA2			CP56ΔchiA1
0	-0.0006	0.0004	-0.0014	0.0006	-0.0008	-0.0019	-0.0003	0.0022	0.0015	-0.0017	0.0001	0.0014	-0.0001	0.0015	-0.0008
5.005	-0.0003	0.0004	-0.0016	0.0007	0	-0.0013	0.0007	0.0034	0.0033	-0.0016	0.0009	0.0014	-0.0008	0.0015	-0.0001
10.0052	0.0001	0.0004	-0.0016	0.0002	-0.0011	-0.0012	0	0.0029	0.0031	-0.0014	0.001	0.0011	-0.0011	0.0013	-0.0004
15.0052	0.0002	0.0002	-0.001	0.0003	0	-0.0009	0.0003	0.0036	0.0029	-0.0012	0.0013	0.0021	0	0.0018	0.0006
20.0052	-0.0003	0.001	-0.0008	0.0008	-0.0002	-0.0011	0.0015	0.0033	0.0037	-0.0007	0.0016	0.0014	-0.0003	0.0018	0.0001
25.0052	0.0002	0.0001	-0.0007	0.0007	-0.0008	-0.0007	0.001	0.0041	0.0036	-0.0009	0.0022	0.0021	-0.0003	0.0014	0.0004
30.0052	0.0003	0.0017	-0.0001	0.0012	-0.0005	-0.0005	0.0014	0.004	0.0041	-0.0017	0.0024	0.0028	0.0002	0.0018	0.0003
35.0048	-0.0001	0.001	-0.0005	0.0012	-0.0006	-0.0009	0.0014	0.0044	0.0039	-0.0011	0.0016	0.0016	-0.0007	0.0026	0.0005
40.0048	0.0015	0.0022	0.0001	0.0017	0.0007	0.0001	0.0014	0.0046	0.004	0.0003	0.0031	0.0025	0.001	0.0038	0.0017
45.0052	0.0017	0.0024	0.0002	0.0019	0.0012	-0.0002	0.0023	0.0046	0.0051	0.0002	0.0024	0.0027	0.0005	0.0036	0.0015
50.0052	0.0015	0.0019	0.0005	0.002	0.001	0.0002	0.0028	0.0055	0.0048	0	0.0018	0.003	0.0013	0.0025	0.0014
55.0048	0.0018	0.0024	0.0012	0.003	0.0015	0.0005	0.0022	0.0056	0.0048	0	0.0025	0.0031	0.0014	0.0038	0.0026
60.0052	0.0023	0.0026	0.0015	0.0028	0.0022	0.0009	0.0028	0.0064	0.0055	0.0004	0.0033	0.0036	0.0013	0.0044	0.0017
65.0052	0.0027	0.0034	0.0026	0.0037	0.0025	0.0008	0.0032	0.0061	0.0053	0.0007	0.0035	0.0042	0.0016	0.0045	0.0033
70.0048	0.0028	0.0035	0.0024	0.0035	0.0026	0.0024	0.0035	0.0062	0.0067	0.0008	0.0036	0.0048	0.0021	0.0045	0.0028
75.0052	0.0029	0.0038	0.0022	0.0035	0.0027	0.0022	0.0039	0.0067	0.0072	0.0012	0.0039	0.0043	0.0025	0.005	0.0032
80.0052	0.0033	0.0048	0.003	0.0041	0.0032	0.0025	0.0034	0.0077	0.0072	0.0025	0.0045	0.0042	0.0027	0.0056	0.0035
85.0052	0.0032	0.0047	0.0031	0.0041	0.0032	0.003	0.004	0.0077	0.0091	0.002	0.0052	0.0047	0.0029	0.0056	0.0038
90.0048	0.0036	0.0059	0.0032	0.004	0.0041	0.003	0.0051	0.0084	0.0092	0.0016	0.0041	0.0049	0.0023	0.0056	0.0032
95.0052	0.0043	0.0058	0.0039	0.0063	0.0047	0.0035	0.0062	0.0096	0.0106	0.0017	0.0047	0.0053	0.0036	0.0066	0.0044
100.005	0.0045	0.0061	0.004	0.0052	0.004	0.0041	0.0075	0.0103	0.0118	0.0026	0.0049	0.0049	0.0039	0.0061	0.0042
105.005	0.0052	0.0078	0.0048	0.0064	0.0042	0.0045	0.0086	0.0115	0.0126	0.0028	0.0059	0.0053	0.0045	0.0071	0.005
110.005	0.0063	0.0088	0.0058	0.007	0.0056	0.0052	0.0114	0.0137	0.0148	0.0038	0.0066	0.0063	0.0056	0.0083	0.0057
115.005	0.0075	0.0097	0.0069	0.0076	0.0056	0.007	0.0122	0.0142	0.0162	0.0042	0.007	0.007	0.0059	0.0088	0.0065
120.005	0.0088	0.011	0.0086	0.0088	0.0075	0.0075	0.0135	0.0158	0.0173	0.0047	0.0078	0.0084	0.0074	0.0098	0.0073
125.005	0.0098	0.0126	0.0094	0.0096	0.0087	0.0087	0.0156	0.0182	0.0194	0.0051	0.0077	0.0088	0.0079	0.0112	0.0086
130.005	0.0124	0.0154	0.0132	0.0123	0.0109	0.0111	0.0178	0.0202	0.024	0.007	0.0107	0.0107	0.0104	0.0136	0.0108
135.005	0.0146	0.0176	0.0153	0.0143	0.013	0.0134	0.0209	0.0239	0.0264	0.0082	0.012	0.0121	0.0117	0.0149	0.0123
140.005	0.0183	0.0207	0.0187	0.0175	0.0152	0.0167	0.0244	0.027	0.0298	0.0101	0.0129	0.0133	0.0147	0.0176	0.0146
145.005	0.023	0.026	0.0232	0.0216	0.0193	0.0209	0.0287	0.0309	0.0339	0.0129	0.0163	0.0161	0.0186	0.0226	0.0184
150.005	0.0264	0.0303	0.0278	0.0248	0.0225	0.0245	0.0332	0.0355	0.0395	0.0147	0.0187	0.0187	0.0222	0.0257	0.0218
155.005	0.0323	0.0351	0.0327	0.0294	0.0264	0.0291	0.0391	0.0398	0.0446	0.0172	0.0215	0.0213	0.0258	0.0297	0.0261
160.005	0.0392	0.0413	0.0392	0.035	0.0321	0.0354	0.0451	0.0454	0.0512	0.0206	0.0255	0.0258	0.0311	0.0356	0.0315
165.005	0.0469	0.0495	0.0471	0.0416	0.0388	0.043	0.0522	0.0524	0.0599	0.0254	0.0306	0.0306	0.0379	0.0429	0.0385
170.005	0.0578	0.0597	0.0565	0.0515	0.0471	0.0524	0.0598	0.0604	0.0689	0.0307	0.0362	0.0369	0.0445	0.0516	0.047
175.005	0.0708	0.0707	0.0689	0.0615	0.057	0.0632	0.0681	0.0685	0.0791	0.0372	0.0419	0.0435	0.0541	0.0609	0.0545
180.005	0.0857	0.0848	0.083	0.0734	0.0674	0.0767	0.0801	0.0793	0.0916	0.0432	0.0496	0.0515	0.065	0.0731	0.0657
185.005	0.1048	0.1029	0.0986	0.0889	0.0824	0.0929	0.0924	0.0918	0.1063	0.0521	0.058	0.0606	0.0778	0.088	0.0804
190.005	0.1262	0.1211	0.1182	0.1074	0.0999	0.1116	0.1076	0.1052	0.1225	0.0619	0.0692	0.0717	0.0939	0.1059	0.0969
195.005	0.1515	0.1433	0.1392	0.128	0.1189	0.1351	0.1243	0.1221	0.1417	0.0729	0.081	0.0843	0.1121	0.1244	0.1154
200.005	0.1791	0.1666	0.1627	0.152	0.1422	0.1599	0.1433	0.1394	0.1617	0.0856	0.0962	0.1008	0.1329	0.1469	0.1356
205.005	0.2087	0.193	0.187	0.1781	0.1666	0.1873	0.1645	0.1597	0.1846	0.1018	0.1123	0.1185	0.1549	0.1695	0.1584
210.005	0.2387	0.2171	0.2113	0.2037	0.1906	0.2162	0.1868	0.1808	0.2095	0.1188	0.1307	0.1369	0.1774	0.1936	0.1823
215.005	0.2729	0.244	0.2403	0.2326	0.2186	0.2457	0.21	0.2046	0.2344	0.1381	0.1515	0.159	0.203	0.2187	0.2079
220.005	0.3068	0.2691	0.2671	0.2622	0.2468	0.2756	0.2353	0.2286	0.2616	0.1584	0.1722	0.1826	0.2294	0.2446	0.2343
225.005	0.3432	0.2938	0.2944	0.2947	0.277	0.3076	0.2603	0.2519	0.2876	0.1801	0.194	0.2075	0.2572	0.2717	0.2629
230.005	0.3766	0.3204	0.3205	0.3276	0.3074	0.3387	0.2865	0.2777	0.3145	0.2022	0.2159	0.2334	0.2866	0.2994	0.2902
235.005	0.4102	0.3458	0.3471	0.3579	0.3357	0.3659	0.311	0.3009	0.3392	0.2239	0.2397	0.2616	0.3142	0.324	0.3169
240.005	0.442	0.3705	0.3735	0.3874	0.3621	0.3936	0.3362	0.3228	0.3672	0.2469	0.2632	0.2882	0.343	0.3483	0.3436
245.005	0.47	0.3891	0.3987	0.4172	0.3882	0.42	0.3629	0.3474	0.3929	0.2713	0.2882	0.3177	0.3701	0.373	0.3701
250.005	0.4958	0.4031	0.4218	0.4441	0.4126	0.4449	0.3877	0.3704	0.4164	0.2951	0.3135	0.3458	0.3953	0.3951	0.3954
255.005	0.5166	0.4166	0.4378	0.4697	0.4352	0.4673	0.4084	0.3838	0.4347	0.318	0.3369	0.3723	0.4202	0.416	0.4186
260.005	0.5323	0.4261	0.4515	0.4914	0.452	0.4846	0.4243	0.3974	0.4522	0.3418	0.3608	0.3994	0.4408	0.4341	0.4384
265.005	0.5447	0.4382	0.4645	0.5072	0.4669	0.4989	0.4403	0.4105	0.4673	0.3656	0.3837	0.4229	0.4592	0.4489	0.456
270.005	0.5578	0.4454	0.4746	0.5215	0.4782	0.5128	0.4517	0.4211	0.4815	0.3876	0.4047	0.4459	0.4726	0.4603	0.4681
275.005	0.5671	0.4532	0.4842	0.5343	0.4899	0.5242				0.4078	0.424	0.4674	0.4853	0.4717	0.4809
280.005	0.5763	0.4618	0.4928	0.5449	0.5005	0.5354				0.4278	0.4422	0.4876	0.4972	0.4827	0.4919
285.005	0.5847	0.4676	0.4997	0.5559	0.5095	0.5431				0.4431	0.4566	0.504	0.5081	0.492	0.5019
290.005	0.5939	0.4722	0.5079	0.5654	0.5154	0.5514				0.4568	0.4666	0.5167	0.5161	0.501	0.5114
295.005	0.6014	0.4775	0.5146	0.5744	0.5224	0.5605				0.4698	0.4783	0.5281	0.5242	0.5093	0.5191
300.005	0.6076	0.4827	0.5194	0.581	0.5294	0.5669				0.481	0.4875	0.5409	0.5319	0.5167	0.5268
Replicate 3: Nutrient poor medium
Time (min)	CP56			CP56ΔchiB1			CP56ΔchiB2			CP56ΔchiA2			CP56ΔchiA1
0	0.0023			0.0137			0.0121			0.0102			0.0076
5.005	0.0012			0.0022			0.0023			0.0022			0.0011
10.0052	0.0016			0.0029			0.0018			0.0019			0.0016
15.0052	0.0013			0.003			0.0022			0.0021			0.0006
20.0052	0.0013			0.0033			0.0031			0.0021			0.0016
25.0052	0.0018			0.0034			0.0031			0.0021			0.0005
30.0052	0.0019			0.0032			0.0028			0.0022			0.0007
35.0048	0.0028			0.003			0.0031			0.0025			0.0014
40.0048	0.0031			0.0042			0.0034			0.0036			0.0012
45.0052	0.0029			0.0043			0.0037			0.003			0.0023
50.0052	0.0038			0.0039			0.0051			0.0035			0.0026
55.0048	0.0043			0.0046			0.0048			0.004			0.002
60.0052	0.0047			0.0054			0.0055			0.0049			0.003
65.0052	0.0052			0.0067			0.0063			0.0053			0.0028
70.0048	0.0062			0.0071			0.0067			0.006			0.0035
75.0052	0.0077			0.0077			0.0084			0.0069			0.0047
80.0052	0.0089			0.0092			0.0088			0.0081			0.0051
85.0052	0.0111			0.0103			0.0097			0.009			0.0062
90.0048	0.0125			0.0118			0.0116			0.0106			0.0072
95.0052	0.0145			0.0132			0.0132			0.0119			0.0089
100.005	0.0175			0.0166			0.0168			0.0152			0.0114
105.005	0.0203			0.0189			0.021			0.0174			0.0136
110.005	0.024			0.0222			0.0255			0.0208			0.0166
115.005	0.0295			0.0271			0.0324			0.0244			0.0219
120.005	0.0363			0.0319			0.0411			0.0299			0.0273
125.005	0.0437			0.0385			0.0507			0.0359			0.0338
130.005	0.0533			0.0458			0.0651			0.0442			0.0438
135.005	0.0657			0.0548			0.081			0.0521			0.0547
140.005	0.0819			0.0656			0.1004			0.0652			0.0696
145.005	0.1022			0.0785			0.1212			0.0799			0.0863
150.005	0.1249			0.0937			0.142			0.0964			0.1038
155.005	0.153			0.1123			0.1634			0.1191			0.1233
160.005	0.18			0.1317			0.1855			0.1434			0.1425
165.005	0.2072			0.154			0.2069			0.1707			0.1625
170.005	0.2325			0.1762			0.2288			0.1977			0.1833
175.005	0.2587			0.2005			0.2527			0.2267			0.2066
180.005	0.281			0.224			0.2782			0.2549			0.2291
185.005	0.3011			0.2482			0.2993			0.2801			0.2524
190.005	0.3205			0.2715			0.323			0.3041			0.2729
195.005	0.3418			0.2936			0.3497			0.3262			0.2961
200.005	0.3643			0.3169			0.3737			0.3486			0.3226
205.005	0.3826			0.3385			0.3962			0.3702			0.348
210.005	0.4004			0.3582			0.4159			0.3895			0.3737
215.005	0.4177			0.378			0.435			0.4105			0.4002
220.005	0.4299			0.3949			0.4474			0.4288			0.4205
225.005	0.4414			0.4084			0.4572			0.4395			0.4325
230.005	0.449			0.42			0.4684			0.4513			0.4444
235.005	0.4601			0.4315			0.4791			0.4614			0.457
240.005	0.4677			0.44			0.4851			0.4683			0.4652
245.005	0.4744			0.4475			0.4906			0.4757			0.4721
250.005	0.4773			0.4561			0.4956			0.4834			0.4782
255.005	0.4849			0.4654			0.5029			0.4906			0.4861
260.005	0.4875			0.469			0.5058			0.4957			0.4884
265.005	0.4914			0.4762			0.5091			0.4999			0.4924
270.005	0.4959			0.4825			0.5128			0.5046			0.4959
275.005	0.4975			0.4862			0.5145			0.5097			0.4981
280.005	0.5003			0.4942			0.5209			0.5155			0.5026
285.005	0.5015			0.4956			0.5188			0.5148			0.5009
290.005	0.505			0.4988			0.5201			0.5165			0.5009
295.005	0.5056			0.5016			0.5224			0.5189			0.502
300.005	0.5072			0.5053			0.5221			0.5198			0.5006
Replicate 1: Nutrient poor medium + 5% chicken mucus
Time (min)	CP56			CP56ΔchiB1			CP56ΔchiB2			CP56ΔchiA2			CP56ΔchiA1
0	-0.0001	-0.0024	0.0025	0.0021	-0.0027	-0.0007	-0.0032	-0.0035	0.0001	-0.0009	-0.0011	-0.0012	-0.0067	-0.0042	0.0003
5.00517	-0.0002	-0.0017	0.0019	0.0004	-0.0013	0.0006	-0.0032	-0.001	0.0025	0.0001	0.0019	-0.0028	-0.0014	0.0009	-0.0031
10.0052	-0.0013	-0.0007	0.0019	0.001	-0.0006	0.0013	-0.0035	-0.0002	0.0031	0.0007	0.0014	-0.0011	-0.0025	0.0006	-0.0022
15.0052	-0.0007	0	0.0021	0.0011	-0.0001	0.0011	-0.0022	0.0004	0.0031	0.0012	0.0016	-0.0014	-0.0021	0.0008	-0.0016
20.0052	0.0004	0.0011	0.0024	0.0022	0.0006	0.0017	-0.0011	-0.0001	0.002	0.0024	0.002	-0.0004	-0.0024	0.001	-0.0001
25.0052	0.0014	0.0012	0.0025	0.0038	0.001	0.0018	-0.0003	0.0019	0.0007	0.0027	0.0033	-0.0015	-0.0036	-0.0001	-0.0003
30.0048	0.0021	0.003	0.004	0.0052	0.0025	0.0012	0.0008	0.0008	-0.0012	0.0036	0.0034	-0.0024	-0.0032	-0.0006	-0.0008
35.0052	0.0031	0.005	0.0045	0.0055	0.0014	0.0018	0.0009	0.0009	-0.0005	0.0047	0.0045	-0.0012	-0.0038	-0.0004	0.0005
40.0052	0.0047	0.0056	0.0042	0.0074	0.0023	0.0024	0.002	0.0011	-0.0006	0.005	0.0054	-0.0012	-0.0032	-0.0004	0.0007
45.0052	0.006	0.0074	0.0048	0.008	0.0013	0.0013	0.0024	0.0013	-0.0005	0.0057	0.0057	-0.0012	-0.0031	0.0005	0.0005
50.0052	0.0073	0.0076	0.0054	0.0096	0.0023	0.0019	0.0041	0.0022	0.0012	0.0063	0.0066	-0.0004	-0.0037	0.0007	0.001
55.0052	0.0089	0.0097	0.0057	0.0103	0.0017	0.0024	0.0042	0.0028	0.0006	0.0066	0.0064	0.0003	-0.0033	0.0008	0.0018
60.0052	0.0099	0.01	0.0071	0.011	0.0021	0.0018	0.0046	0.0037	0.002	0.0064	0.007	0.0008	-0.0031	0.0005	0.0012
65.0052	0.0119	0.013	0.0089	0.011	0.0029	0.0027	0.0061	0.0037	0.0026	0.0071	0.0073	0.0023	-0.0019	0.0017	0.0031
70.0052	0.0135	0.015	0.0118	0.0118	0.0045	0.003	0.008	0.0051	0.0041	0.0071	0.0072	0.0021	-0.0031	0.002	0.0033
75.0052	0.0179	0.0185	0.0148	0.0124	0.0052	0.0034	0.0088	0.0061	0.0049	0.0084	0.0069	0.0023	-0.0019	0.004	0.0043
80.0052	0.0235	0.0238	0.0206	0.0148	0.0064	0.0056	0.0113	0.0088	0.0078	0.0074	0.0069	0.0024	-0.0005	0.0047	0.006
85.0052	0.0301	0.0318	0.0281	0.0165	0.0091	0.0077	0.0142	0.0113	0.0101	0.0086	0.0083	0.0037	0.0016	0.0076	0.0087
90.0052	0.0391	0.0407	0.0376	0.0206	0.012	0.0099	0.0168	0.0144	0.0121	0.0088	0.0079	0.0038	0.0034	0.0087	0.0094
95.0052	0.0522	0.053	0.0502	0.024	0.0158	0.0142	0.0207	0.0175	0.0161	0.009	0.009	0.0048	0.0074	0.0117	0.0139
100.005	0.0674	0.0671	0.0637	0.0304	0.0222	0.0192	0.0265	0.0233	0.0205	0.0101	0.0088	0.0054	0.0103	0.0166	0.0177
105.005	0.0846	0.085	0.0792	0.0388	0.031	0.0275	0.0341	0.0309	0.0267	0.012	0.0113	0.0064	0.0174	0.0224	0.0247
110.005	0.1031	0.1035	0.0955	0.0497	0.0408	0.0375	0.0418	0.0381	0.0338	0.0132	0.013	0.0081	0.0251	0.0296	0.0339
115.005	0.1251	0.1239	0.1146	0.0624	0.0527	0.0483	0.0534	0.0489	0.0436	0.0174	0.0154	0.0116	0.0343	0.0391	0.0447
120.005	0.1499	0.1469	0.1355	0.078	0.0658	0.0628	0.064	0.0599	0.0533	0.0206	0.0199	0.015	0.0448	0.0496	0.0575
125.005	0.1734	0.1699	0.1559	0.0948	0.0812	0.0767	0.0762	0.0728	0.0618	0.0255	0.0248	0.0193	0.056	0.0608	0.0699
130.005	0.2002	0.1953	0.1776	0.1145	0.0989	0.0933	0.0909	0.0865	0.0738	0.032	0.0312	0.0267	0.0691	0.0751	0.0852
135.005	0.2262	0.2191	0.199	0.1365	0.1166	0.1122	0.1051	0.1018	0.0882	0.0401	0.0415	0.0345	0.084	0.0889	0.1013
140.005	0.2503	0.2425	0.2186	0.1594	0.1352	0.132	0.1229	0.1183	0.1015	0.0501	0.0523	0.044	0.0984	0.1037	0.1198
145.005	0.2733	0.2638	0.2369	0.1828	0.1552	0.1514	0.141	0.1346	0.1185	0.0617	0.0652	0.0548	0.1133	0.1185	0.1371
150.005	0.2955	0.2847	0.2588	0.2085	0.1729	0.1709	0.1606	0.1546	0.1355	0.0754	0.0817	0.0681	0.1307	0.1341	0.156
155.005	0.3209	0.3085	0.2832	0.2313	0.1916	0.191	0.1806	0.1734	0.1528	0.0905	0.0991	0.0814	0.1469	0.1491	0.1741
160.005	0.3483	0.3381	0.3142	0.2538	0.2094	0.2104	0.2006	0.1936	0.1691	0.1066	0.119	0.0976	0.1621	0.1642	0.1918
165.005	0.3768	0.3702	0.3457	0.2756	0.2273	0.227	0.2212	0.2145	0.1875	0.1233	0.1392	0.1124	0.1778	0.1792	0.2093
170.005	0.4067	0.4025	0.3745	0.3	0.2485	0.2477	0.24	0.2334	0.2024	0.1421	0.1616	0.1287	0.1915	0.1937	0.2249
175.005	0.4334	0.4294	0.4023	0.33	0.2754	0.2719	0.2606	0.2547	0.2215	0.1619	0.1825	0.1457	0.206	0.2058	0.2422
180.005	0.4571	0.4539	0.4219	0.3618	0.3067	0.2965	0.2873	0.2789	0.2404	0.1799	0.2029	0.1615	0.2222	0.2218	0.2639
185.005	0.4745	0.4724	0.4377	0.3952	0.3398	0.3233	0.3149	0.3064	0.2604	0.1995	0.224	0.1775	0.244	0.2424	0.2893
190.005	0.4908	0.486	0.4538	0.4277	0.371	0.3503	0.3437	0.3347	0.2821	0.218	0.2437	0.1948	0.2657	0.2645	0.3185
195.005	0.5055	0.4995	0.4686	0.4575	0.399	0.3778	0.3721	0.3609	0.3019	0.2369	0.2634	0.2116	0.2894	0.2884	0.3465
200.005	0.5185	0.5106	0.4816	0.4804	0.4196	0.3996	0.3971	0.3814	0.3168	0.2567	0.2892	0.2319	0.3122	0.313	0.3736
205.005	0.5297	0.5214	0.4948	0.4983	0.4378	0.4169	0.4154	0.3971	0.3271	0.2801	0.3194	0.2597	0.3318	0.3361	0.3985
210.005	0.5405	0.5338	0.5043	0.5156	0.4583	0.432	0.4355	0.4136	0.3392	0.3086	0.3543	0.2896	0.3495	0.3561	0.4169
215.005	0.5475	0.5413	0.5159	0.5288	0.4746	0.4499	0.454	0.4287	0.3525	0.3411	0.3844	0.3212	0.3627	0.3724	0.4364
220.005	0.5582	0.5474	0.5244	0.5428	0.4898	0.4658	0.4717	0.4438	0.3662	0.372	0.4137	0.3559	0.3783	0.3901	0.4534
225.005	0.5645	0.5533	0.5328	0.5539	0.5024	0.4795	0.4884	0.4592	0.3804	0.4001	0.4385	0.3809	0.3935	0.4075	0.4697
230.005	0.5699	0.5589	0.5386	0.5627	0.516	0.4905	0.5035	0.475	0.3939	0.4256	0.4568	0.4036	0.4058	0.4229	0.4831
235.005	0.578	0.5627	0.5419	0.5754	0.5246	0.5	0.5191	0.4874	0.4063	0.4486	0.4723	0.4254	0.42	0.4382	0.4952
240.005	0.5801	0.5675	0.5479	0.5822	0.5355	0.51	0.5307	0.4993	0.4187	0.4664	0.4868	0.4465	0.4281	0.4518	0.5066
245.005	0.5845	0.5713	0.5522	0.5917	0.5447	0.5189	0.54	0.5116	0.4304	0.4814	0.5018	0.4677	0.4385	0.4628	0.5168
250.005	0.5888	0.5735	0.5561	0.5991	0.5526	0.5258	0.5513	0.5209	0.442	0.4963	0.5151	0.4885	0.4466	0.472	0.5265
255.005	0.5932	0.578	0.5561	0.6078	0.5609	0.5316	0.5598	0.5299	0.449	0.5104	0.5285	0.5036	0.4525	0.4834	0.5325
260.005	0.5935	0.5819	0.5618	0.614	0.5684	0.5392	0.567	0.538	0.4587	0.5227	0.5393	0.5204	0.4593	0.4912	0.5411
265.005	0.5954	0.5836	0.5603	0.6182	0.5745	0.5407	0.5724	0.5439	0.4634	0.5312	0.5499	0.5311	0.4622	0.4979	0.5448
270.005	0.5981	0.586	0.5661	0.6237	0.579	0.5494	0.5773	0.5507	0.4693	0.5411	0.5584	0.5473	0.4665	0.5042	0.5528
275.005	0.5972	0.5849	0.5659	0.625	0.5797	0.5519	0.5822	0.5512	0.4729	0.5466	0.5633	0.556	0.4673	0.5067	0.5555
280.005	0.5996	0.5875	0.5681	0.6299	0.5861	0.5572	0.5864	0.5557	0.475	0.5542	0.5711	0.5655	0.4716	0.511	0.5604
285.005	0.6007	0.5869	0.5691	0.6325	0.5891	0.5601	0.5891	0.5582	0.4756	0.5595	0.5767	0.5751	0.4723	0.5135	0.5622
290.005	0.5999	0.5872	0.5702	0.6342	0.5906	0.5631	0.5921	0.5608	0.4761	0.564	0.581	0.581	0.4737	0.5156	0.5653
295.005	0.6028	0.5904	0.5707	0.6382	0.5934	0.5647	0.5949	0.5626	0.4739	0.5693	0.5873	0.5855	0.4746	0.5179	0.5659
300.005	0.6012	0.5884	0.5717	0.6382	0.5934	0.5657	0.5957	0.5613	0.474	0.5701	0.5884	0.5884	0.4751	0.5164	0.567
Replicate 2: Nutrient poor medium + 5% chicken mucus
Time (min)	CP56			CP56ΔchiB1			CP56ΔchiB2			CP56ΔchiA2			CP56ΔchiA1
0	0.0022	0.0097	0.002	-0.003	-0.0029	-0,003*	0.0018	0,0013*	0.0004	0.0031	0.0034		-0.0008	-0.0039	0.0005
5.00517	0.0014	0.0057	0.0024	-0.0015	-0.0003	0,0003*	0.0022	0,0017*	0.002	0.0004	0.0001		-0.0006	-0.0001	0.0001
10.0052	0.007	0.011	0.0079	0.0052	0.0038	0,003*	0.0078	0,0055*	0.0064	0.0057	0.0046		0.0027	-0.0006	0.0038
15.0052	0.0111	0.0138	0.0106	0.0062	0.0031	0,0019*	0.0117	0,0068*	0.0078	0.0081	0.0075		0.0017	0.0001	0.0033
20.0052	0.0126	0.0133	0.0101	0.0062	0.0021	0,0024*	0.0122	0,006*	0.0083	0.0109	0.0095		0.0022	0.0006	0.004
25.0052	0.013	0.0123	0.0104	0.0061	0.0026	0,0021*	0.0115	0,0066*	0.0076	0.011	0.0091		0.0024	0.0008	0.0036
30.0048	0.0131	0.0121	0.0107	0.0071	0.003	0,003*	0.0126	0,0074*	0.007	0.0106	0.0089		0.0024	0.0013	0.0051
35.0052	0.0123	0.0116	0.0095	0.0069	0.0033	0,0024*	0.0122	0,0065*	0.0075	0.0102	0.0083		0.003	0.0011	0.0047
40.0052	0.0127	0.0106	0.0091	0.0071	0.0031	0,0017*	0.0122	0,0064*	0.0073	0.0102	0.0073		0.0025	0.0011	0.004
45.0052	0.0142	0.0106	0.0102	0.0071	0.0038	0,0027*	0.0128	0,006*	0.0078	0.0099	0.0074		0.0026	0.0016	0.0049
50.0052	0.0138	0.0112	0.011	0.0069	0.003	0,0025*	0.0126	0,006*	0.0079	0.0094	0.0074		0.0027	0.0016	0.0049
55.0052	0.0155	0.0117	0.0113	0.0081	0.0037	0,0034*	0.0136	0,0078*	0.0084	0.0095	0.0069		0.0039	0.0009	0.0051
60.0052	0.0157	0.0136	0.0125	0.0072	0.0043	0,0036*	0.0146	0,007*	0.0077	0.0102	0.0068		0.004	0.002	0.0052
65.0052	0.0181	0.0153	0.0146	0.0092	0.0046	0,0044*	0.0155	0,0076*	0.0089	0.0096	0.0074		0.0043	0.0036	0.0067
70.0052	0.0213	0.018	0.0173	0.0092	0.0052	0,0048*	0.017	0,0083*	0.0106	0.01	0.0074		0.0049	0.0041	0.0076
75.0052	0.0259	0.0227	0.023	0.011	0.007	0,0056*	0.0188	0,0094*	0.0113	0.0103	0.0074		0.0068	0.0058	0.0095
80.0052	0.0311	0.0293	0.0277	0.0114	0.0078	0,0065*	0.0196	0,0121*	0.0133	0.0107	0.0085		0.0086	0.007	0.0109
85.0052	0.0384	0.0363	0.0334	0.0145	0.0093	0,0084*	0.0221	0,013*	0.0147	0.0122	0.0095		0.0112	0.0099	0.0146
90.0052	0.0489	0.0461	0.0433	0.0166	0.0124	0,0108*	0.0217	0,0151*	0.0164	0.0138	0.0112		0.0147	0.0127	0.0171
95.0052	0.0608	0.0566	0.0549	0.0207	0.0161	0,0141*	0.0245	0,0174*	0.0197	0.0157	0.0127		0.0186	0.0169	0.0215
100.005	0.0747	0.0683	0.0659	0.0261	0.0211	0,0168*	0.0286	0,0214*	0.0222	0.0184	0.0153		0.0258	0.0217	0.0281
105.005	0.0896	0.082	0.0786	0.0325	0.0283	0,0231*	0.0336	0,0266*	0.0278	0.022	0.0188		0.0332	0.0282	0.0355
110.005	0.1058	0.0954	0.0928	0.0408	0.0355	0,03*	0.0416	0,0325*	0.0352	0.0264	0.023		0.0416	0.0369	0.0448
115.005	0.1232	0.1114	0.1086	0.051	0.0453	0,0378*	0.0504	0,0407*	0.0404	0.0339	0.0295		0.0521	0.0458	0.0559
120.005	0.1401	0.1277	0.1247	0.0607	0.0563	0,0484*	0.0609	0,0489*	0.0493	0.0406	0.0365		0.0634	0.056	0.0673
125.005	0.1595	0.1451	0.1408	0.0733	0.066	0,0603*	0.0727	0,059*	0.0584	0.0496	0.0454		0.0746	0.0652	0.0794
130.005	0.1802	0.1635	0.1601	0.0859	0.079	0,0711*	0.0848	0,0693*	0.0676	0.0598	0.0552		0.0866	0.0752	0.0903
135.005	0.1986	0.1799	0.1773	0.0983	0.0898	0,0844*	0.0993	0,0816*	0.0804	0.0693	0.0652		0.098	0.0855	0.1024
140.005	0.2151	0.1949	0.192	0.1142	0.1055	0,0986*	0.1152	0,0938*	0.0917	0.0822	0.0763		0.111	0.097	0.115
145.005	0.2331	0.211	0.2072	0.1311	0.1224	0,114*	0.1292	0,1081*	0.106	0.095	0.0897		0.1251	0.1102	0.1283
150.005	0.2533	0.2292	0.2226	0.147	0.138	0,1289*	0.1455	0,1235*	0.1226	0.108	0.1016		0.1359	0.1205	0.1403
155.005	0.2782	0.2495	0.2421	0.1608	0.1515	0,1393*	0.1622	0,1383*	0.1401	0.1208	0.1154		0.1475	0.1306	0.1507
160.005	0.3068	0.2746	0.2641	0.1766	0.1671	0,1535*	0.1762	0,1523*	0.1572	0.1373	0.1305		0.1589	0.1434	0.1632
165.005	0.3337	0.298	0.2865	0.1928	0.181	0,1675*	0.1879	0,1633*	0.1705	0.156	0.1492		0.1706	0.1547	0.1753
170.005	0.3611	0.3234	0.3085	0.2102	0.1956	0,1799*	0.1977	0,1708*	0.181	0.1741	0.1669		0.1827	0.1656	0.1879
175.005	0.3876	0.3451	0.3327	0.228	0.2089	0,1944*	0.21	0,1802*	0.1907	0.1902	0.183		0.1967	0.1744	0.2037
180.005	0.4079	0.3616	0.3519	0.2464	0.2224	0,2077*	0.2272	0,1923*	0.2037	0.209	0.1995		0.2093	0.1835	0.218
185.005	0.424	0.3749	0.365	0.265	0.2333	0,2171*	0.2464	0,2043*	0.2163	0.2267	0.2169		0.2196	0.1925	0.2315
190.005	0.442	0.392	0.3805	0.2748	0.242	0,2202*	0.2671	0,219*	0.2319	0.2502	0.2378		0.2233	0.1941	0.2435
195.005	0.4602	0.4086	0.3958	0.2841	0.2417	0,2193*	0.2893	0,2337*	0.247	0.2765	0.2598		0.2229	0.1928	0.2471
200.005	0.4746	0.4225	0.4117	0.2923	0.2457	0,2185*	0.3112	0,2474*	0.2641	0.3031	0.2843		0.2231	0.1908	0.2515
205.005	0.4885	0.4363	0.4247	0.3013	0.2462	0,2174*	0.3253	0,2547*	0.2755	0.33	0.3108		0.2216	0.1894	0.2553
210.005	0.5019	0.4475	0.4348	0.3099	0.2471	0,2175*	0.3394	0,2614*	0.2841	0.3508	0.3327		0.2187	0.1876	0.2582
215.005	0.5124	0.4576	0.4476	0.318	0.2461	0,2154*	0.3545	0,2652*	0.2917	0.3682	0.3524		0.2179	0.1862	0.2624
220.005	0.5222	0.4674	0.4562	0.3263	0.2455	0,2134*	0.3678	0,2676*	0.2995	0.3814	0.3663		0.2144	0.1858	0.2625
225.005	0.531	0.4757	0.4669	0.3328	0.2444	0,2128*	0.3834	0,2734*	0.3065	0.3978	0.3811		0.213	0.1825	0.2638
230.005	0.537	0.4812	0.4727	0.3381	0.2411	0,2114*	0.3956	0,2727*	0.3131	0.4121	0.3943		0.2088	0.1812	0.2641
235.005	0.5434	0.4856	0.4762	0.3426	0.2376	0,2083*	0.4073	0,2748*	0.3185	0.4264	0.4086		0.2042	0.1798	0.2629
240.005	0.5459	0.4892	0.4776	0.3447	0.2345	0,2055*	0.418	0,2734*	0.3227	0.4404	0.4227		0.2014	0.178	0.2589
245.005	0.5523	0.4934	0.4815	0.3459	0.2295	0,2046*	0.4266	0,2724*	0.328	0.4545	0.4362		0.1986	0.1769	0.2549
250.005	0.5584	0.4972	0.4828	0.3467	0.226	0,2021*	0.4352	0,2708*	0.3314	0.4658	0.449		0.1973	0.1739	0.2506
255.005	0.5577	0.4954	0.4813	0.3429	0.2218	0,2006*	0.4414	0,267*	0.3311	0.4762	0.4577		0.1932	0.1749	0.2424
260.005	0.5598	0.4972	0.4833	0.338	0.217	0,1986*	0.4453	0,2626*	0.3335	0.485	0.4685		0.1889	0.1717	0.2346
265.005	0.5653	0.4987	0.4838	0.3344	0.2125	0,1981*	0.4528	0,2579*	0.334	0.497	0.4775		0.1881	0.1724	0.229
270.005	0.5682	0.5008	0.4832	0.3255	0.2089	0,1961*	0.4542	0,2526*	0.3316	0.5048	0.4863		0.1867	0.1712	0.2217
275.005	0.5676	0.4983	0.4813	0.3146	0.2047	0,1942*	0.4517	0,2439*	0.3276	0.5108	0.4911		0.1836	0.169	0.2141
280.005	0.57	0.4997	0.4821	0.3043	0.2011	0,1931*	0.4543	0,238*	0.3232	0.5174	0.4979		0.1809	0.1682	0.2061
285.005	0.5708	0.4975	0.4781	0.292	0.198	0,1913*	0.4519	0,2306*	0.3161	0.5201	0.5012		0.1799	0.1674	0.1997
290.005	0.5709	0.4966	0.4775	0.2816	0.1959	0,1903*	0.4516	0,2242*	0.3063	0.5242	0.5052		0.1782	0.1664	0.1967
295.005	0.5725	0.4953	0.475	0.2705	0.1929	0,1879*	0.4494	0,217*	0.2964	0.5274	0.5076		0.1771	0.1655	0.1922
300.005	0.5723	0.4946	0.4754	0.26	0.1912	0,1864*	0.4452	0,2109*	0.285	0.5295	0.51		0.1776	0.1643	0.188
Replicate 3: Nutrient poor medium + 5% chicken mucus
Time (min)	CP56			CP56ΔchiB1			CP56ΔchiB2			CP56ΔchiA2			CP56ΔchiA1
0	0,0034*	0.0038	0	0.0055	0.0063	0.0008	0.0034	0,007*	0.0021	0.0045	0.0037	-0,0021*	0.0021	0.0044	0.0002
5.005	0,0039*	0.0026	0.0039	0.0026	0.0022	0.0025	0.0059	0,0035*	0.0041	0.0017	0.0017	0,0016*	0.001	0.0023	0.0028
10.0052	0,005*	0.0059	0.0066	0.0037	0.0031	0.0036	0.0056	0,0042*	0.0045	0.0035	0.0031	0,0017*	0.0013	0.0024	0.0033
15.0052	0,0049*	0.0072	0.0071	0.0048	0.004	0.0054	0.0061	0,0067*	0.0056	0.0048	0.005	0,0018*	0.0025	0.0038	0.003
20.0052	0,0045*	0.0093	0.0085	0.0053	0.0058	0.0075	0.0075	0,0083*	0.0064	0.0064	0.0062	0,0021*	0.0034	0.0056	0.0024
25.0052	0,0045*	0.0121	0.0106	0.0066	0.0073	0.0086	0.0079	0,0117*	0.0083	0.0091	0.0085	0,0027*	0.0047	0.0069	0.0028
30.0052	0,0047*	0.0127	0.0103	0.0053	0.0064	0.0076	0.008	0,0125*	0.0079	0.0102	0.0086	0,0019*	0.0044	0.006	0.0025
35.0048	0,0047*	0.0146	0.0104	0.0062	0.0071	0.0092	0.0083	0,0149*	0.0096	0.01	0.0097	0,0021*	0.004	0.0071	0.0019
40.0048	0,006*	0.0155	0.011	0.0063	0.0075	0.0092	0.0088	0,0156*	0.0097	0.0113	0.0095	0,0016*	0.0047	0.0069	0.0024
45.0052	0,0067*	0.0167	0.0111	0.0069	0.0081	0.0106	0.0092	0,0165*	0.0095	0.0113	0.0104	0,0032*	0.0057	0.0073	0.0037
50.0052	0,0065*	0.018	0.0121	0.0073	0.0092	0.011	0.0109	0,0186*	0.0103	0.0115	0.0106	0,0031*	0.0061	0.0107	0.0048
55.0048	0,0085*	0.0189	0.0141	0.0088	0.0102	0.0123	0.0122	0,0199*	0.012	0.0121	0.0115	0,0029*	0.0074	0.0096	0.0059
60.0052	0,0102*	0.0207	0.0148	0.0107	0.0106	0.0133	0.0141	0,0218*	0.0136	0.0128	0.0124	0,0044*	0.0096	0.0114	0.0076
65.0052	0,0124*	0.0226	0.0181	0.0129	0.0139	0.015	0.0144	0,0238*	0.0143	0.014	0.0122	0,0044*	0.0107	0.0127	0.0086
70.0048	0,0165*	0.0266	0.0208	0.0166	0.017	0.019	0.0168	0,0253*	0.0165	0.0144	0.0143	0,0045*	0.0126	0.0142	0.0116
75.0052	0,0211*	0.0307	0.0251	0.0207	0.0214	0.024	0.0194	0,0282*	0.019	0.0154	0.0156	0,0067*	0.0171	0.0187	0.0149
80.0052	0,0278*	0.0375	0.0319	0.0275	0.0285	0.0307	0.0222	0,0311*	0.0224	0.0184	0.0181	0,0082*	0.021	0.0233	0.0195
85.0052	0,0366*	0.0469	0.0411	0.0362	0.0367	0.0392	0.0254	0,035*	0.0262	0.0209	0.0201	0,0116*	0.0282	0.0296	0.0258
90.0048	0,0472*	0.0572	0.051	0.0464	0.0462	0.0498	0.0314	0,0393*	0.0302	0.0246	0.0249	0,014*	0.0367	0.0381	0.0335
95.0052	0,0604*	0.0721	0.0647	0.058	0.0584	0.0626	0.0403	0,0456*	0.0381	0.03	0.0296	0,0194*	0.0482	0.0487	0.0451
100.005	0,0717*	0.088	0.0792	0.0708	0.0718	0.0764	0.0476	0,0541*	0.0458	0.0354	0.0352	0,0232*	0.0598	0.0632	0.0559
105.005	0,0863*	0.1055	0.0949	0.0858	0.0875	0.0927	0.0562	0,0636*	0.0559	0.0427	0.042	0,0316*	0.0736	0.078	0.0697
110.005	0,1029*	0.1249	0.1128	0.1023	0.1041	0.1101	0.0655	0,0776*	0.066	0.0532	0.0537	0,0411*	0.0883	0.0942	0.0824
115.005	0,1201*	0.1465	0.1306	0.1194	0.1232	0.1286	0.0768	0,0891*	0.0786	0.0669	0.0662	0,0538*	0.1044	0.1114	0.0977
120.005	0,1409*	0.1689	0.1519	0.1382	0.1426	0.1491	0.0906	0,1038*	0.09	0.0794	0.0794	0,0682*	0.1209	0.1288	0.1123
125.005	0,1615*	0.1923	0.1718	0.16	0.1626	0.1688	0.1031	0,1206*	0.1035	0.0935	0.0936	0,0818*	0.1379	0.1492	0.1291
130.005	0,181*	0.2146	0.1908	0.1792	0.1821	0.19	0.1198	0,1389*	0.1196	0.1085	0.1086	0,0973*	0.1567	0.168	0.1443
135.005	0,1985*	0.2353	0.2088	0.1973	0.2005	0.2084	0.1383	0,1608*	0.139	0.1263	0.126	0,1149*	0.1734	0.1886	0.1623
140.005	0,2151*	0.2557	0.2262	0.2139	0.217	0.2255	0.1623	0,1865*	0.1606	0.1432	0.1447	0,1325*	0.1911	0.209	0.1785
145.005	0,2363*	0.2779	0.2451	0.2327	0.2347	0.2453	0.1863	0,2115*	0.1833	0.1613	0.1618	0,1529*	0.2062	0.2244	0.1932
150.005	0,2574*	0.3046	0.2679	0.2532	0.2555	0.2665	0.2062	0,2396*	0.203	0.1808	0.1829	0,1713*	0.2222	0.2433	0.2065
155.005	0,2826*	0.336	0.2934	0.2796	0.2833	0.2917	0.223	0,2653*	0.2195	0.2022	0.2054	0,1911*	0.2405	0.2633	0.2225
160.005	0,3084*	0.3671	0.3214	0.3078	0.3103	0.3191	0.2381	0,2872*	0.233	0.2208	0.2248	0,2078*	0.2627	0.2848	0.2418
165.005	0,3351*	0.3988	0.3504	0.3351	0.3412	0.3482	0.2545	0,3081*	0.2478	0.2409	0.2465	0,2268*	0.2885	0.3115	0.2641
170.005	0,3567*	0.4257	0.375	0.3601	0.3706	0.3765	0.2741	0,3292*	0.2661	0.2653	0.2701	0,2451*	0.3151	0.3366	0.2864
175.005	0,3745*	0.4472	0.3973	0.3791	0.3944	0.4	0.2981	0,3527*	0.2886	0.2918	0.2988	0,2679*	0.3412	0.363	0.312
180.005	0,3903*	0.4644	0.4161	0.3971	0.4139	0.4207	0.3233	0,3795*	0.3138	0.3238	0.3293	0,2928*	0.3668	0.3876	0.3369
185.005	0,4055*	0.4815	0.4331	0.4138	0.4327	0.441	0.3476	0,4087*	0.3406	0.3565	0.3617	0,3202*	0.3871	0.4079	0.3566
190.005	0,4179*	0.4963	0.4516	0.4297	0.4486	0.4599	0.3669	0,4354*	0.3693	0.3851	0.3917	0,3471*	0.4023	0.4253	0.3734
195.005	0,4345*	0.5093	0.4645	0.4469	0.4675	0.4731	0.3833	0,4576*	0.3889	0.4105	0.4147	0,3744*	0.4212	0.438	0.3925
200.005	0,4467*	0.5236	0.477	0.4611	0.4809	0.4879	0.3975	0,4733*	0.4095	0.428	0.4309	0,3962*	0.4365	0.452	0.4096
205.005	0,4585*	0.5347	0.4923	0.4729	0.4948	0.5018	0.4116	0,4907*	0.4308	0.4444	0.4467	0,4126*	0.4525	0.4662	0.4246
210.005	0,47*	0.547	0.5019	0.4871	0.5067	0.5139	0.4274	0,508*	0.4483	0.4601	0.4634	0,4312*	0.4677	0.4773	0.4409
215.005	0,4789*	0.5553	0.5112	0.4974	0.5182	0.522	0.441	0,5208*	0.4642	0.4741	0.4767	0,4466*	0.4797	0.4875	0.4538
220.005	0,487*	0.564	0.5194	0.5072	0.5284	0.5317	0.4514	0,5329*	0.4771	0.4891	0.4918	0,4614*	0.4917	0.4974	0.465
225.005	0,4972*	0.5717	0.5263	0.5163	0.5361	0.5385	0.4641	0,5433*	0.4889	0.5027	0.5023	0,4779*	0.5028	0.503	0.4767
230.005	0,5017*	0.5796	0.5318	0.5224	0.5472	0.547	0.4713	0,554*	0.5012	0.5145	0.5165	0,4873*	0.5111	0.5117	0.4818
235.005	0,5091*	0.585	0.5375	0.5329	0.5535	0.5527	0.485	0,5634*	0.5084	0.5263	0.5265	0,5039*	0.5195	0.5179	0.4942
240.005	0,5148*	0.5902	0.5397	0.5399	0.558	0.5569	0.4923	0,5717*	0.514	0.5364	0.5365	0,5125*	0.5261	0.5211	0.4993
245.005	0,517*	0.5942	0.5435	0.5446	0.5632	0.5617	0.4981	0,5776*	0.5206	0.5454	0.5435	0,5224*	0.5295	0.524	0.5048
250.005	0,5207*	0.5969	0.5434	0.5483	0.5694	0.5645	0.5038	0,5841*	0.5264	0.5525	0.5537	0,5276*	0.5327	0.5292	0.5071
255.005	0,5241*	0.601	0.548	0.5544	0.5759	0.5717	0.5089	0,5906*	0.5328	0.5592	0.5647	0,536*	0.5354	0.5341	0.5105

## Sheet: Fig 5A
Fig5A	Effect of mucus on colonisation C. perfringens.
	(A) Competition assay of C. perfringens wildtype
ChiA
in vitro				in vivo
Nutrient rich medium		Mucus
Exp. phase	Overnight	Exp. phase	Overnight	Jejunum	Ileum
1.08	1.122	0.849719	0.942188	0.685171	0.711521
0.939	1.0956	0.772574	0.809646	0	0.179
1.05276	0.935355	0.605004	0.735679	0.693418	0.603376
				0	0
				0	0.000662
				0	0.050379
				0.010472	0
				0.391446	0
				0.559208	0
				0.000739	0
ChiB
in vitro
Nutrient rich medium		Mucus
Exp. phase	Overnight	Exp. phase	Overnight
1.105	1.1836	1.03333	1.13
0.874	1.11355	0.817931	1.02509
0.9246	0.9149	0.809843	0.854353
MUTANT CHIA- Nutrient rich medium
		Sample	CLOSTRON	WT	RATIO	CI
			(copies per µl)	(copies per µl)	(ClosTron/WT)	(Relative to inoc)
Rep1		I5A	85.7	139.2	0.615661	1
		B5A2	587.2	883.1	0.66493	1.08003
		B5A4	140.3	203.1	0.690793	1.12203
Rep2		I5C	191.3	252.2	0.758525	1
		B5C2	559.5	785.2	0.712557	0.939399
		B5C4	171.2	241.3	0.70949	0.935355
Rep3		I5G	218.2	330.2	0.660812	1
		B5G2	339.7	488.3	0.695679	1.05276
		B5G3	370.6	605.4	0.612157	0.926372
MUTANT CHIB - Nutrient rich medium
		Sample	CLOSTRON	WT	RATIO	CI
			(copies per µl)	(copies per µl)	(ClosTron/WT)	(Relative to inoc)
Rep1		Inoculum	93.5	111.8	0.836315	1
		Exp. Phase	465.8	504	0.924206	1.10509
		Overnight	118	119.2	0.989933	1.18368
Rep2		Inoculum	130.3	133.3	0.977494	1
		Exp. Phase	441.1	516	0.854845	0.874527
		Overnight	139	127.7	1.08849	1.11355
Rep3		Inoculum	174	212.7	0.818054	1
		Exp. Phase	309.5	410.7	0.753591	0.921201
		Overnight	167.8	224.2	0.748439	0.914902
MUTANT CHIA- Nutrient rich medium + mucus
		Sample	CLOSTRON	WT	RATIO	CI
			(copies per µl)	(copies per µl)	(ClosTron/WT)	(Relative to inoc)
Rep1		Inoculum	85.7	139.2	0.615661	1
		Exp. Phase	30.7	47.7	0.643606	1.04539
		Overnight	136.2	234.8	0.580068	0.942188
Rep2
		Inoculum	191.3	252.2	0.758525	1
		Exp. Phase	44.1	62.9	0.701113	0.924311
		Overnight	159	258.9	0.614137	0.809646
Rep3
		Inoculum	218.2	330.2	0.660812	1
		Exp. Phase	38.7	96.8	0.399793	0.605004
		Overnight	373.7	768.7	0.486145	0.735679
MUTANT CHIB- Nutrient rich medium + mucus
		Sample	CLOSTRON	WT	RATIO	CI
			(copies per µl)	(copies per µl)	(ClosTron/WT)	(Relative to inoc)
Rep1		I4A	93.5	111.8	0.836315	1
		M4A2	85.3	98.7	0.864235	1.03338
		M4A4	200	211	0.947867	1.13339
Rep2		I4C	130.3	133.3	0.977494	1
		M4C2	33.5	41.9	0.799523	0.817931
		M4C4	99.1	98.9	1.00202	1.02509
Rep3		I4G	89.4	144.8	0.617403	1
		B4G3	43.5	87	0.5	0.809843
		B4G4	216.9	411.2	0.527481	0.854353
MUTANT CHIA - In vivo - jejunum
		Sample	CLOSTRON	WT	RATIO	CI
			(copies per µl)	(copies per µl)	(ClosTron/WT)	(Relative to inoc)
		Inoculum	520.2	581.8	1.11842
		Sample 1	78.6	128.3	1.63232	0.685171
		Sample 2	0	0.06		0
		Sample 3	0.31	0.5	1.6129	0.693418
		Sample 4	0	181.4	+inf	0
		Sample 5	0	1326	+inf	0
		Sample 6	0	1.24	+inf	0
		Sample 7	0.25	26.7	106.8	0.0104721
		Sample 8	0.07	0.2	2.85714	0.391446
		Sample 9	0.2	0.4	2	0.559208
		Sample 10	0.07	105.9	1512.86	0.000739274
MUTANT CHIA - In vivo - ileum
		Sample	CLOSTRON	WT	RATIO	CI
			(copies per µl)	(copies per µl)	(ClosTron/WT)	(Relative to inoc)
		Inoculum	520.2	581.8	1.11842
		Sample 1	292.9	460.4	1.57187	0.711521
		Sample 2	1.33	8.31	6.24812	0.179
		Sample 3	80.6	149.4	1.8536	0.603376
		Sample 4	0.07	47.2	674.286	0.00165867
		Sample 5	7.1	12000	1690.14	0.000661729
		Sample 6	0.35	7.77	22.2	0.0503791
		Sample 7	0.07	282.3	4032.86	0.000277326
		Sample 8	0.07	0.47	6.71429	0.166573
		Sample 9	0.07	146.3	2090	0.000535127
		Sample 10	0.07	419	5985.71	0.000186848

## Sheet: Fig 5B
Fig5B	Effect of mucus on colonisation C. perfringens.
	(B) Mucus binding assay
			cfu/ml	% binding	Binding ratio
				(minus agar relative to inoculum)	(relative to untreated)
Rep 1	Inoculum		8.33333e+08
	with mucus	untreated	141667	0.003	1
		ChiB	258333	0.019	6.33333
		ChiA	358333	0.02	6.66667
	only agar	untreated	116667
		ChiB	100000
		ChiA	191667
Rep 2	Inoculum		8.58333e+08
	with mucus	untreated	141667	0.00291262	1
		ChiB	333333	0.0252427	8.66667
		ChiA	466667	0.0407767	14
	only agar	untreated	108333
		ChiB	183333
		ChiA	233333
Rep 3	Inoculum		850000000
	with mucus	untreated	100000	0.00588235	1
		ChiB	675000	0.0760784	12.9333
		ChiA	441667	0.0473529	8.05
	only agar	untreated	50000
		ChiB	28333.3
		ChiA	39166.7
Rep 4	Inoculum		7.33333e+08
	with mucus	untreated	7500	0.000113636	1
		ChiB	15000	0.000306818	2.7
		ChiA	45000	0.00407955	35.9
	only agar	untreated	6666.67
		ChiB	12750
		ChiA	15083.3
Rep 5	Inoculum		5.16667e+08
	with mucus	untreated	291667	0.0209677	1
		ChiB	87500	0.00983871	0.469231
		ChiA	2250000	0.420645	20.0615
	only agar	untreated	183333
		ChiB	36666.7
		ChiA	76666.7

## Sheet: Fig 6
Fig6	Necrotic enteritis in vivo trial
			Score
Strain	Pen	Number	Duodenum	Jejunum	Ileum	Score_max	Weight
CP56	A	1	2	6	0	6	596
CP56	A	2	3	4	0	4	927
CP56	A	3	2	6	0	6	722
CP56	A	4	4	6	2	6	669
CP56	A	5	2	4	0	4	717
CP56	A	6	0	3	0	3	537
CP56	A	7	2	5	0	5	724
CP56	A	8	4	4	0	4	810
CP56	A	9	5	5	0	5	777
CP56	A	10	3	5	0	5	715
CP56	A	11	3	4	2	4	876
CP56	A	12	0	2	0	2	403
CP56	A	13	4	4	0	4	713
CP56	A	14	3	4	2	4	666
CP56	A	15	4	6	0	6	484
Mutant	B	1	0	2	0	2	776
Mutant	B	2	2	3	0	3	757
Mutant	B	3	0	0	0	0	806
Mutant	B	4	2	4	0	4	803
Mutant	B	5	2	3	0	3	802
Mutant	B	6	0	2	0	2	799
Mutant	B	7	0	4	0	4	427
Mutant	B	8	3	5	0	5	718
Mutant	B	9	0	3	0	3	498
Mutant	B	10	0	0	0	0	694
Mutant	B	11	2	3	0	3	655
Mutant	B	12	2	0	0	2	828
Mutant	B	13	0	2	0	2	644
Mutant	B	14	0	0	0	0	261
Mutant	B	15	3	5	0	5	707
CP56	C	1	4	4	0	4	721
CP56	C	2	4	4	2	4	717
CP56	C	3	2	5	2	5	501
CP56	C	4	2	0	0	2	542
CP56	C	5	2	4	0	4	829
CP56	C	6	3	6	2	6	862
CP56	C	7	2	3	2	3	696
CP56	C	8	0	3	0	3	676
CP56	C	9	0	5	0	5	631
CP56	C	10	2	3	0	3	649
CP56	C	11	2	5	0	5	866
CP56	C	12	3	6	2	6	871
CP56	C	13	4	6	0	6	676
CP56	C	14	5	6	0	6	716
CP56	C	15	2	3	2	3	415
Mutant	D	1	2	4	0	4	772
Mutant	D	2	0	0	0	0	528
Mutant	D	3	2	4	0	4	774
Mutant	D	4	0	4	0	4	716
Mutant	D	5	0	2	0	2	718
Mutant	D	6	0	3	0	3	494
Mutant	D	7	2	2	0	2	618
Mutant	D	8	0	3	0	3	637
Mutant	D	9	0	0	0	0	650
Mutant	D	10	0	0	0	0	578
Mutant	D	11	0	0	0	0	557
Mutant	D	12	0	0	0	0	506
Mutant	D	13	0	3	0	3	496
Mutant	D	14	0	2	0	2	795
Mutant	D	15	0	0	0	0	498
CP56	E	1	6	6	6	6	744
CP56	E	2	2	4	0	4	478
CP56	E	3	4	5	0	5	717
CP56	E	4	6	6	0	6	770
CP56	E	5	2	5	0	5	723
CP56	E	6	4	4	0	4	552
CP56	E	7	2	4	0	4	778
CP56	E	8	2	0	0	2	522
CP56	E	9	2	5	2	5	721
CP56	E	10	2	4	0	4	595
CP56	E	11	6	6	0	6	715
CP56	E	12	4	4	0	4	558
CP56	E	13	4	4	2	4	805
CP56	E	14	0	0	0	0	525
CP56	E	15	6	6	0	6	534
Mutant	F	1	0	0	0	0	573
Mutant	F	2	2	3	0	3	684
Mutant	F	3	4	5	2	5	800
Mutant	F	4	3	6	2	6	670
Mutant	F	5	0	5	2	5	738
Mutant	F	6	4	5	0	5	667
Mutant	F	7	2	6	0	6	745
Mutant	F	8	3	4	0	4	898
Mutant	F	9	3	4	2	4	738
Mutant	F	10	3	6	0	6	655
Mutant	F	11	3	4	2	4	948
Mutant	F	12	0	3	0	3	727
Mutant	F	13	2	0	0	2	579
Mutant	F	14	4	4	0	4	528
Mutant	F	15	0	3	0	3	702
CP56	G	1	3	5	0	5	774
CP56	G	2	6	6	2	6	743
CP56	G	3	2	4	0	4	653
CP56	G	4	2	4	0	4	643
CP56	G	5	4	6	0	6	748
CP56	G	6	4	5	2	5	775
CP56	G	7	2	6	0	6	724
CP56	G	8	4	4	0	4	711
CP56	G	9	2	5	2	5	507
CP56	G	10	2	2	0	2	408
CP56	G	11	4	6	0	6	802
CP56	G	12	2	4	0	4	579
CP56	G	13	3	4	0	4	824
CP56	G	14	0	5	0	5	512
CP56	G	15	5	6	2	6	472
Mutant	H	1	0	2	0	2	503
Mutant	H	2	3	6	2	6	896
Mutant	H	3	2	0	0	2	909
Mutant	H	4	0	2	0	2	769
Mutant	H	5	4	6	0	6	666
Mutant	H	6	3	5	0	5	821
Mutant	H	7	0	2	0	2	600
Mutant	H	8	6	6	0	6	692
Mutant	H	9	0	5	0	5	581
Mutant	H	10	0	4	0	4	766
Mutant	H	11	2	4	0	4	443
Mutant	H	12	2	2	0	2	684
Mutant	H	13	2	3	0	3	712
Mutant	H	14	3	3	2	3	616
Mutant	H	15	2	5	2	5	599
CP56	I	1	3	2	0	3	620
CP56	I	2	3	5	2	5	656
CP56	I	3	4	6	2	6	692
CP56	I	4	2	6	2	6	645
CP56	I	5	0	6	2	6	909
CP56	I	6	4	5	5	5	688
CP56	I	7	2	4	0	4	686
CP56	I	8	2	4	0	4	495
CP56	I	9	4	6	0	6	573
CP56	I	10	4	4	0	4	481
CP56	I	11	2	0	0	2	249
CP56	I	12	0	3	0	3	777
CP56	I	13	4	6	0	6	753
CP56	I	14	4	5	2	5	640
CP56	I	15	5	6	0	6	745
Mutant	J	1	2	6	0	6	918
Mutant	J	2	0	3	0	3	688
Mutant	J	3	2	4	0	4	688
Mutant	J	4	4	6	2	6	941
Mutant	J	5	3	4	2	4	836
Mutant	J	6	3	5	2	5	540
Mutant	J	7	0	4	0	4	648
Mutant	J	8	6	6	0	6	658
Mutant	J	9	0	4	0	4	946
Mutant	J	10	2	4	0	4	528
Mutant	J	11	3	6	2	6	368
Mutant	J	12	2	4	0	4	641
Mutant	J	13	0	3	2	3	514
Mutant	J	14	3	4	0	4	880
Mutant	J	15	2	4	2	4	768
CP56	K	1	2	0	0	2	384
CP56	K	2	2	5	0	5	812
CP56	K	3	2	3	2	3	539
CP56	K	4	3	6	2	6	641
CP56	K	5	4	4	2	4	564
CP56	K	6	2	4	0	4	593
CP56	K	7	2	2	0	2	654
CP56	K	8	4	3	2	4	604
CP56	K	9	4	4	0	4	566
CP56	K	10	4	4	0	4	483
CP56	K	11	6	6	2	6	668
CP56	K	12	2	4	0	4	518
CP56	K	13	4	0	0	4	726
CP56	K	14	2	6	2	6	715
CP56	K	15	6	6	0	6	766
Mutant	L	1	2	3	0	3	765
Mutant	L	2	2	6	0	6	749
Mutant	L	3	0	3	0	3	660
Mutant	L	4	0	4	0	4	836
Mutant	L	5	2	2	0	2	794
Mutant	L	6	3	5	0	5	644
Mutant	L	7	0	3	2	3	742
Mutant	L	8	2	0	0	2	624
Mutant	L	9	2	5	2	5	577
Mutant	L	10	2	4	0	4	672
Mutant	L	11	2	0	0	2	541
Mutant	L	12	4	4	0	4	659
Mutant	L	13	0	0	0	0	504
Mutant	L	14	3	5	0	5	559
Mutant	L	15	3	3	0	3	490

## Sheet: Table 1
Table1	Kinetic parameters of the fitted models to the enzymatic activity data of ChiA or ChiB
	towards the pseudo-chitin substrates 4-MU-GlcNAc2, 4-MU-GlcNAc3 or colloidal chitin
	GlcNac2				GlcNac3
[Substrate]	ChiA		ChiB		ChiA		ChiB
0.4	0.107772	0.11627	0.407065	0.38836	0.0227366	0.0208869	0.0891199	0.119477
0.2	0.239541	0.223508	0.746202	0.687679	0.0229675	0.0287397	0.193231	0.163596
0.1	0.263218	0.319335	1.06383	1.05127	0.0303559	0.0352816	0.456609	0.356934
0.05	0.316422	0.333792	1.68382	1.63438	0.035102	0.0303816	0.907713	0.902636
0.025	0.180004	0.245634	2.74527	2.13706	0.0468003	0.0410025	1.63385	1.39201
0.0125	0.127066	0.15288	2.4635	2.56639	0.034358	0.0444401	1.66164	1.8014
0.00625	0.0745561	0.0900284	2.00283	1.79413	0.0353329	0.0290219	1.32964	1.29196
0	0.00162206	0.00315594	0.0235987	0.0307069	-0.000241954	-0.00110907	0.0167203	0.0201141
[Substrate]	ChiA			ChiB
32.6087	1.6423	1.6238		4.04686	2.7037	3.7774
21.7391	1.9469	1.4906	2.8586	3.82984	2.8711	3.3961
10.8696	0.8803	0.9436	1.7324	3.07927	2.6509	2.7642
8.15217	1.0064	0.7762	1.1421	2.51777	1.9859	2.2842
5.43478	0.663	0.8313	0.7968	2.16644	1.7059	1.7586
2.17391	0.2321	0.3379	0.3596	1.28498	1.0588	1.1532
1.08696	0.095	0.0385	0.2418	0.56777	0.4149	0.6114
0	0.0339	0.0339	0.0798	0.16511	0.1891	0.1443

## Sheet: S2 Fig
S2 Fig	Expression of chitinase genes using qPCR
ChiA											ChiB
Cq - values											Cq - values
Well	Fluor	Target	Content	Sample	Biological Set Name	Cq	Cq Mean	Cq Std. Dev			Well	Fluor	Target	Content	Sample	Biological Set Name	Cq	Cq Mean	Cq Std. Dev
A01	SYBR		Unkn-01	cDNA 54_27	gen55	29.28	29.37	0.138			A05	SYBR		Unkn-03	cDNA 54_27	gen54	23.33	23.36	0.046
A02	SYBR		Unkn-01	cDNA 54_27	gen55	29.47	29.37	0.138			A06	SYBR		Unkn-03	cDNA 54_27	gen54	23.4	23.36	0.046
A03	SYBR		Unkn-02	RNA 55_32	gen55	N/A	0	0			A07	SYBR		Unkn-04	RNA 55_32	gen54	33.78	34.07	0.411
A04	SYBR		Unkn-02	RNA 55_32	gen55	35.08	35.08	0			A08	SYBR		Unkn-04	RNA 55_32	gen54	34.36	34.07	0.411
B01	SYBR		Unkn-07	cDNA 54_32	gen55	25.48	25.42	0.083			B05	SYBR		Unkn-09	cDNA 54_32	gen54	19.72	19.72	0.003
B02	SYBR		Unkn-07	cDNA 54_32	gen55	25.36	25.42	0.083			B06	SYBR		Unkn-09	cDNA 54_32	gen54	19.72	19.72	0.003
B03	SYBR		Unkn-08	RNA 55_51	gen55	N/A	0	0			B07	SYBR		Unkn-10	RNA 55_51	gen54	N/A	0	0
B04	SYBR		Unkn-08	RNA 55_51	gen55	N/A	0	0			B08	SYBR		Unkn-10	RNA 55_51	gen54	35.14	35.14	0
C01	SYBR		Unkn-13	cDNA 55_31	gen55	21.17	21.19	0.024			C05	SYBR		Unkn-15	cDNA 55_31	gen54	21.56	21.5	0.091
C02	SYBR		Unkn-13	cDNA 55_31	gen55	21.21	21.19	0.024			C06	SYBR		Unkn-15	cDNA 55_31	gen54	21.43	21.5	0.091
C03	SYBR		Unkn-14	RNA 55_69	gen55	36.96	36.96	0			C07	SYBR		Unkn-16	RNA 55_69	gen54	34.46	34.38	0.111
C04	SYBR		Unkn-14	RNA 55_69	gen55	N/A	0	0			C08	SYBR		Unkn-16	RNA 55_69	gen54	34.3	34.38	0.111
D01	SYBR		Unkn-19	cDNA 55_51	gen55	25.4	25.34	0.078			D05	SYBR		Unkn-21	cDNA 55_51	gen54	25.49	25.66	0.244
D02	SYBR		Unkn-19	cDNA 55_51	gen55	25.28	25.34	0.078			D06	SYBR		Unkn-21	cDNA 55_51	gen54	25.84	25.66	0.244
D03	SYBR		Unkn-20	RNA CP56	gen55	N/A	0	0			D07	SYBR		Unkn-22	RNA CP56	gen54	38.62	38.62	0
D04	SYBR		Unkn-20	RNA CP56	gen55	N/A	0	0			D08	SYBR		Unkn-22	RNA CP56	gen54	N/A	0	0
E01	SYBR		Unkn-25	cDNA 55_69	gen55	25.12	25.26	0.199			E05	SYBR		Unkn-27	cDNA 55_69	gen54	25.07	25.16	0.122
E02	SYBR		Unkn-25	cDNA 55_69	gen55	25.4	25.26	0.199			E06	SYBR		Unkn-27	cDNA 55_69	gen54	25.25	25.16	0.122
E03	SYBR		Unkn-26	HPLC water	gen55	N/A	0	0			E07	SYBR		Unkn-28	HPLC water	gen54	N/A	0	0
E04	SYBR		Unkn-26	HPLC water	gen55	N/A	0	0			E08	SYBR		Unkn-28	HPLC water	gen54	N/A	0	0
F01	SYBR		Unkn-31	cDNA CP56	gen55	27.19	27.09	0.139			F05	SYBR		Unkn-33	cDNA CP56	gen54	26.8	26.93	0.18
F02	SYBR		Unkn-31	cDNA CP56	gen55	26.99	27.09	0.139			F06	SYBR		Unkn-33	cDNA CP56	gen54	27.05	26.93	0.18
F03	SYBR		Unkn-32	CP 56 genomisch	gen55	19.57	19.62	0.073			F07	SYBR		Unkn-34	CP 56 genomisch	gen54	20	19.99	0.004
F04	SYBR		Unkn-32	CP 56 genomisch	gen55	19.67	19.62	0.073			F08	SYBR		Unkn-34	CP 56 genomisch	gen54	19.99	19.99	0.004
G01	SYBR		Unkn-37	RNA 54_27	gen55	36.06	36.06	0			G05	SYBR		Unkn-38	RNA 54_27	gen54	34.97	35.82	1.202
G02	SYBR		Unkn-37	RNA 54_27	gen55	N/A	0	0			G06	SYBR		Unkn-38	RNA 54_27	gen54	36.67	35.82	1.202
H01	SYBR		Unkn-40	RNA 54_32	gen55	37.53	37.53	0			H05	SYBR		Unkn-41	RNA 54_32	gen54	38.36	37.89	0.668
H02	SYBR		Unkn-40	RNA 54_32	gen55	N/A	0	0			H06	SYBR		Unkn-41	RNA 54_32	gen54	37.42	37.89	0.668
Melting curves											Melting curves
Well	Fluor	Target	Content	Sample	Melt Temp	Peak Height	Begin Temp	End Temp			Well	Fluor	Target	Content	Sample	Melt Temp	Peak Height	Begin Temp	End Temp
A01	SYBR		Unkn-01	cDNA 54_27	77	4801.62	69	82.5			A05	SYBR		Unkn-03	cDNA 54_27	79	4345.15	70	87.5
A02	SYBR		Unkn-01	cDNA 54_27	77	4997.66	70.5	81			A06	SYBR		Unkn-03	cDNA 54_27	79.5	4325.77	70.5	86
A03	SYBR		Unkn-02	RNA 55_32	None	None	None	None			A07	SYBR		Unkn-04	RNA 55_32	79	4204.96	70	86
A04	SYBR		Unkn-02	RNA 55_32	77	4187.54	71	81			A08	SYBR		Unkn-04	RNA 55_32	79	4054.81	70.5	84
B01	SYBR		Unkn-07	cDNA 54_32	77	4933.15	70	81.5			B05	SYBR		Unkn-09	cDNA 54_32	79	4662.75	70	89.5
B02	SYBR		Unkn-07	cDNA 54_32	77	5030.41	70.5	81			B06	SYBR		Unkn-09	cDNA 54_32	79	4664.32	70	87.5
B03	SYBR		Unkn-08	RNA 55_51	None	None	None	None			B07	SYBR		Unkn-10	RNA 55_51	None	None	None	None
B04	SYBR		Unkn-08	RNA 55_51	None	None	None	None			B08	SYBR		Unkn-10	RNA 55_51	79	4182.96	71	87
C01	SYBR		Unkn-13	cDNA 55_31	77	5209.6	69.5	82.5			C05	SYBR		Unkn-15	cDNA 55_31	79	4707.49	70	87.5
C02	SYBR		Unkn-13	cDNA 55_31	77	5359.57	70	90			C06	SYBR		Unkn-15	cDNA 55_31	79	4798.81	70	89.5
C03	SYBR		Unkn-14	RNA 55_69	77	3053.43	70.5	80.5			C07	SYBR		Unkn-16	RNA 55_69	79	4216.19	70.5	87
C04	SYBR		Unkn-14	RNA 55_69	None	None	None	None			C08	SYBR		Unkn-16	RNA 55_69	79	4350.05	69.5	86.5
D01	SYBR		Unkn-19	cDNA 55_51	77	4878.79	69.5	89			D05	SYBR		Unkn-21	cDNA 55_51	79	4704.27	69.5	88.5
D02	SYBR		Unkn-19	cDNA 55_51	77	5246.74	70	87			D06	SYBR		Unkn-21	cDNA 55_51	79	4765.62	70	93
D03	SYBR		Unkn-20	RNA CP56	None	None	None	None			D07	SYBR		Unkn-22	RNA CP56	79	1508.36	70.5	82.5
D04	SYBR		Unkn-20	RNA CP56	None	None	None	None			D08	SYBR		Unkn-22	RNA CP56	None	None	None	None
E01	SYBR		Unkn-25	cDNA 55_69	77	5093.25	70	89			E05	SYBR		Unkn-27	cDNA 55_69	79	4764.19	70	88
E02	SYBR		Unkn-25	cDNA 55_69	77	5194.37	69.5	84.5			E06	SYBR		Unkn-27	cDNA 55_69	79	4782.21	69.5	88
E03	SYBR		Unkn-26	HPLC water	None	None	None	None			E07	SYBR		Unkn-28	HPLC water	None	None	None	None
E04	SYBR		Unkn-26	HPLC water	None	None	None	None			E08	SYBR		Unkn-28	HPLC water	None	None	None	None
F01	SYBR		Unkn-31	cDNA CP56	77	4913.85	69.5	86			F05	SYBR		Unkn-33	cDNA CP56	79	4794.16	70	87.5
F02	SYBR		Unkn-31	cDNA CP56	77	5280.79	69.5	81			F06	SYBR		Unkn-33	cDNA CP56	79	4826.04	69.5	91
F03	SYBR		Unkn-32	CP 56 genomisch	77	5062.93	70.5	81.5			F07	SYBR		Unkn-34	CP 56 genomisch	79	4695.22	70.5	90
F04	SYBR		Unkn-32	CP 56 genomisch	77	5237.46	70.5	84.5			F08	SYBR		Unkn-34	CP 56 genomisch	79	4795.16	70.5	87.5
G01	SYBR		Unkn-37	RNA 54_27	77	3626.25	71	81			G05	SYBR		Unkn-38	RNA 54_27	79	3967.55	70	85
G02	SYBR		Unkn-37	RNA 54_27	None	None	None	None			G06	SYBR		Unkn-38	RNA 54_27	79	3167.48	70.5	83.5
H01	SYBR		Unkn-40	RNA 54_32	77	2332.75	71	80.5			H05	SYBR		Unkn-41	RNA 54_32	79	1712.64	70.5	83.5
H02	SYBR		Unkn-40	RNA 54_32	None	None	None	None			H06	SYBR		Unkn-41	RNA 54_32	79	2443.51	70.5	84.5

[truncated: 2 more sheets: S5 Table, S7 Table]
